# Supplementary material for: Informal genomic surveillance of regional distribution of Salmonella Typhi genotypes and antimicrobial resistance via returning travellers
Source: PLoS Negl Trop Dis. 2019 Sep 12;13(9):e0007620. doi: 10.1371/journal.pntd.0007620 (PMC6741848; doi:10.1371/journal.pntd.0007620)
Supplement: S1 Table — (XLSX) [file pntd.0007620.s002.xlsx]

## Sheet: SupplementaryTable1
SRA Read Accession	Travel	Region	Year	Period	Final_call	IncHI1_ST	IncN_ST	BetaLactamases	Aminoglycosides	Streptomycin	Trimethoprim	Sulphonamides	Chloramphenicol	Tetracyclines	Fluoroquinolones	MDR	IS1_cyaA_cyaY	IS1_yidA	IS1_STY3168	NumberISdetected	MIC_Ciprofloxacin
SRR1967364	China	Central Asia	2014	1	2.2.2	0	0	-	aac(6')-Iy	-	-	-	-	-	GyrA-S83F	0	0	0	0	0	NotPerformed
SRR7165526	Ethiopia	East Africa	2014	1	3.1	0	0	-	aac(6')-Iy	-	-	-	-	-	-	0	0	0	0	0	NotPerformed
SRR4063813	Mozambique	East Africa	2015	2	4.3.1.1	0	0	TEM-1	aph(6)-Id,aac(6')-Iy	strA;strB	dfrA-7	sul-2;sul-1	catA-1	-	-	1	1	0	0	1	<0.015
SRR3049193	Rwanda	East Africa	2014	1	4.3.1.2	0	0	-	aac(6')-Iy	-	-	-	-	-	GyrA-S83Y	0	0	0	0	0	NotPerformed
SRR5500536	Tanzania	East Africa	2015	2	4.3.1.1	0	0	TEM-1	aph(6)-Id,aac(6')-Iy	strA;strB	dfrA-7	sul-1;sul-2	catA-1	-	GyrA-D87G	1	1	0	0	1	0.064
SRR5500455	Tanzania	East Africa	2015	2	4.3.1.1	0	0	TEM-1	aph(6)-Id,aac(6')-Iy	strA;strB	dfrA-7	sul-1;sul-2	catA-1	-	GyrA-D87G	1	1	0	0	1	0.064
SRR1959230	Tanzania	East Africa	2015	1	4.3.1.1	0	0	TEM-1	aph(6)-Id,aac(6')-Iy	strA;strB	dfrA-14	sul-2	-	-	-	0	1	0	0	1	NotPerformed
SRR1960208	Tanzania	East Africa	2015	1	4.3.1.1	0	0	TEM-1	aph(6)-Id,aac(6')-Iy	strA;strB	dfrA-14	sul-2	-	-	-	0	1	0	0	1	NotPerformed
SRR1966316	Uganda	East Africa	2015	1	4.3.1.2	0	0	-	aac(6')-Iy	-	-	-	-	-	GyrA-S83Y	0	0	0	0	0	NotPerformed
SRR1967963	Uganda	East Africa	2015	1	4.3.1.2	0	0	-	aac(6')-Iy	-	-	-	-	-	GyrA-S83Y	0	0	0	0	0	NotPerformed
SRR1967975	Uganda	East Africa	2015	1	4.3.1.2	0	0	-	aac(6')-Iy	-	-	-	-	-	GyrA-S83Y	0	0	0	0	0	NotPerformed
SRR3049299	Uganda	East Africa	2015	1	4.3.1.2	0	0	-	aac(6')-Iy	-	-	-	-	-	GyrA-S83Y	0	0	0	0	0	NotPerformed
SRR1963102	Zimbabwe	East Africa	2014	1	4.3.1.1	0	0	TEM-1	aph(6)-Id,aac(6')-Iy	strA;strB	dfrA-7	sul-2;sul-1	catA-1	-	GyrA-D87Y	1	1	0	0	1	NotPerformed
SRR1967049	Zimbabwe	East Africa	2014	1	4.3.1.1	0	0	TEM-1	aph(6)-Id,aac(6')-Iy	strA;strB	dfrA-7	sul-1;sul-2	catA-1	-	GyrA-D87Y	1	1	0	0	1	NotPerformed
SRR1969286	Zimbabwe	East Africa	2014	1	3.3.1	0	0	-	aac(6')-Iy	-	-	-	-	-	-	0	0	0	0	0	NotPerformed
SRR1969590	Zimbabwe	East Africa	2014	1	3.3.1	0	0	-	aac(6')-Iy	-	-	-	-	-	-	0	0	0	0	0	NotPerformed
SRR1965658	Zimbabwe	East Africa	2014	1	4.3.1.1	0	0	TEM-1	aph(6)-Id,aac(6')-Iy	strA;strB	dfrA-7	sul-2;sul-1	catA-1	-	-	1	1	0	0	1	NotPerformed
SRR1966355	Zimbabwe	East Africa	2014	1	4.3.1.1	0	0	TEM-1	aph(6)-Id,aac(6')-Iy	strA;strB	dfrA-7	sul-1;sul-2	catA-1	-	-	1	1	0	0	1	NotPerformed
SRR1965420	Zimbabwe	East Africa	2014	1	4.3.1.1	0	0	TEM-1	aph(6)-Id,aac(6')-Iy	strA;strB	dfrA-7	sul-1;sul-2	catA-1	-	-	1	1	0	0	1	NotPerformed
SRR3322588	Zimbabwe	East Africa	2015	2	4.3.1.1	0	0	TEM-1	aph(6)-Id,aac(6')-Iy	strA;strB	dfrA-7	sul-2;sul-1	catA-1	-	-	1	1	0	0	1	<0.015
SRR4063811	Zimbabwe	East Africa	2016	3	4.3.1.1	0	3	TEM-1	aph(6)-Id,aac(6')-Iy	strA;strB	dfrA-7;dfrA-14	sul-2;sul-1	catA-1	tet(A)-1	qnrS-1	1	1	0	0	1	0.25
SRR7165581	Zimbabwe	East Africa	2016	3	4.3.1.1	0	3	TEM-1	aph(6)-Id,aac(6')-Iy	strA;strB	dfrA-7;dfrA-14	sul-1;sul-2	catA-1	tet(A)-1	qnrS-1	1	1	0	0	1	NotPerformed
SRR5500443	Greece	Europe	2015	2	4	0	0	-	aac(6')-Iy	-	-	-	-	-	GyrA-S83F	0	0	0	0	0	0.125
SRR1966027	Iraq	Middle East	2014	1	4.3.1.2	0	0	-	aac(6')-Iy	-	-	-	-	-	GyrA-S83F	0	0	0	0	0	NotPerformed
SRR5500454	Iraq	Middle East	2015	2	0.1	0	0	-	aac(6')-Iy	-	-	-	-	-	-	0	0	0	0	0	NotPerformed
SRR7165528	Iraq	Middle East	2016	3	2	0	0	-	aac(6')-Iy	-	-	-	-	-	-	0	0	0	0	0	NotPerformed
SRR1965048	United Arab Emirates	Middle East	2014	1	4.3.1.1	0	0	TEM-1	aph(6)-Id,aac(6')-Iy	strA;strB	dfrA-7	sul-2;sul-1	catA-1	-	GyrA-S83F	1	1	1	0	2	NotPerformed
SRR5500460	Europe	Mutiple	2015	2	4.1	0	0	-	aac(6')-Iy	-	-	-	-	-	-	0	0	0	0	0	<0.015
SRR7165414	Europe	Mutiple	2016	3	4.3.1.2	0	0	-	aac(6')-Iy	-	-	-	-	-	GyrA-S83F	0	0	0	0	0	NotPerformed
SRR5500457	France, USA	Mutiple	2015	2	3.2.1	0	0	-	aac(6')-Iy	-	-	-	-	-	-	0	0	0	0	0	<0.015
SRR5982989	India, Laos, Thailand, Cambodia, Vietnam, Indonesia	Mutiple	2016	3	4.3.1.2	0	0	-	aac(6')-Iy	-	-	-	-	-	GyrA-S83F; GyrA-D87N; ParC-S80I	0	1	0	0	1	NotPerformed
SRR5633231	India, Laos, Thailand, Cambodia, Vietnam, Indonesia	Mutiple	2016	3	4.3.1.2	0	0	-	aac(6')-Iy	-	-	-	-	-	GyrA-S83F; GyrA-D87N; ParC-S80I	0	1	0	0	1	NotPerformed
SRR7165787	India, Myanmar	Mutiple	2016	3	4.3.1.2	0	0	-	aac(6')-Iy	-	-	-	-	-	GyrA-S83F; GyrA-D87N; ParC-S80I	0	1	0	0	1	NotPerformed
SRR7165433	India, Myanmar, Thailand	Mutiple	2016	3	4.3.1.2	0	0	-	aac(6')-Iy	-	-	-	-	-	GyrA-S83F; GyrA-D87N; ParC-S80I	0	1	0	0	1	NotPerformed
SRR1966050	India, Nepal	South Asia	2014	1	4.3.1.2	0	0	-	aac(6')-Iy	-	-	-	-	-	GyrA-S83F; GyrA-D87N; ParC-S80I	0	0	0	0	0	NotPerformed
SRR3049090	India, Nepal	South Asia	2014	1	4.3.1	0	0	-	aac(6')-Iy	-	-	-	-	-	GyrA-S83Y	0	0	0	0	0	NotPerformed
SRR7165629	India, Nepal	South Asia	2017	3	4.3.1	0	0	-	aac(6')-Iy	-	-	-	-	-	GyrA-S83Y	0	0	0	0	0	NotPerformed
SRR5500512	India, South Africa	Mutiple	2015	2	4.3.1.1	0	0	-	aac(6')-Iy	-	-	-	-	-	GyrA-S83Y	0	0	0	0	0	0.125
SRR1968714	India, Thailand	Mutiple	2015	1	4.3.1.2	0	0	-	aac(6')-Iy	-	-	-	-	-	GyrA-S83Y	0	0	0	0	0	NotPerformed
SRR5585020	Nigeria, Turkey	Mutiple	2015	2	3.1.1	0	0	TEM-1	aph(6)-Id,aac(6')-Iy	strA;strB	dfrA-14	sul-2	-	tet(A)-1	GyrA-S83Y	0	0	0	0	0	0.064
SRR5500520	Pakistan, Turkey	Mutiple	2015	2	4.3.1	0	0	-	aac(6')-Iy	-	-	-	-	-	GyrA-S83F	0	0	0	0	0	0.125
SRR1958607	No Travel Information	No Travel Information	2014	1	4.3.1.2	0	0	-	aac(6')-Iy	-	-	-	-	-	GyrA-S83F; GyrA-D87N; ParC-S80I	0	1	0	0	1	NotPerformed
SRR5500485	No Travel Information	No Travel Information	2015	2	4.3.1.2	0	0	-	aac(6')-Iy	-	-	-	-	-	GyrA-S83F; GyrA-D87N; ParC-S80I	0	0	0	0	0	>1
SRR5500441	No Travel Information	No Travel Information	2015	2	4.3.1.2	0	0	-	aac(6')-Iy	-	-	-	-	-	GyrA-S83F; GyrA-D87N; ParC-S80I	0	1	0	0	1	NotPerformed
SRR7165385	No Travel Information	No Travel Information	2016	3	4.3.1.2	0	0	-	aac(6')-Iy	-	-	-	-	-	GyrA-S83F; GyrA-D87N; ParC-S80I	0	1	0	0	1	>1
SRR1969905	No Travel Information	No Travel Information	2014	1	2.1.7	0	0	-	aac(6')-Iy	-	-	-	-	-	GyrA-D87Y	0	0	0	0	0	NotPerformed
SRR1967992	No Travel Information	No Travel Information	2014	1	2.0.1	0	0	-	aac(6')-Iy	-	-	-	-	-	GyrA-D87N	0	0	0	0	0	NotPerformed
SRR5216612	No Travel Information	No Travel Information	2015	2	3.3	0	0	-	aac(6')-Iy	-	-	-	-	-	GyrA-D87N	0	0	0	0	0	0.125
SRR5631637	No Travel Information	No Travel Information	2017	3	3.3	0	0	-	aac(6')-Iy	-	-	-	-	-	GyrA-D87N	0	0	0	0	0	NotPerformed
SRR5500517	No Travel Information	No Travel Information	2015	2	4.3.1.1	0	0	TEM-1	aph(6)-Id,aac(6')-Iy	strA;strB	dfrA-7	sul-1;sul-2	catA-1	-	GyrA-D87G	1	1	0	0	1	0.064
SRR5500465	No Travel Information	No Travel Information	2015	2	4.3.1.1	0	0	TEM-1	aph(6)-Id,aac(6')-Iy	strA;strB	dfrA-7	sul-1;sul-2	catA-1	-	GyrA-D87G	1	1	0	0	1	0.064
SRR5989298	No Travel Information	No Travel Information	2015	2	4.3.1.1	0	0	TEM-1	aph(6)-Id,aac(6')-Iy	strA;strB	dfrA-7	sul-1;sul-2	catA-1	-	GyrA-S83F;ParC-E84K	1	1	1	0	2	NotPerformed
SRR1965051	No Travel Information	No Travel Information	2014	1	4.3.1.1	0	0	-	aac(6')-Iy	-	-	-	-	-	GyrA-S83F	0	1	1	0	2	NotPerformed
SRR3048864	No Travel Information	No Travel Information	2014	1	4.3.1.2	0	0	-	aac(6')-Iy	-	-	-	-	-	GyrA-S83F	0	0	0	0	0	NotPerformed
SRR3049896	No Travel Information	No Travel Information	2014	1	0.0.2	0	0	-	aac(6')-Iy	-	-	-	-	-	-	0	0	0	0	0	NotPerformed
SRR1969906	No Travel Information	No Travel Information	2014	1	4.3.1.1	0	0	TEM-1	aph(6)-Id,aac(6')-Iy	strA;strB	dfrA-7	sul-2;sul-1	catA-1	-	GyrA-S83F	1	1	1	0	3	NotPerformed
SRR1967001	No Travel Information	No Travel Information	2014	1	2.0.2	0	0	-	aac(6')-Iy	-	-	-	-	-	-	0	0	0	0	0	NotPerformed
SRR1958657	No Travel Information	No Travel Information	2014	1	4.3.1	0	0	-	aac(6')-Iy	-	-	-	-	-	GyrA-S83Y	0	0	0	0	0	NotPerformed
SRR1958618	No Travel Information	No Travel Information	2014	1	4.3.1	0	0	-	aac(6')-Iy	-	-	-	-	-	GyrA-S83Y	0	0	0	0	0	NotPerformed
SRR1958216	No Travel Information	No Travel Information	2014	1	4.3.1	0	0	-	aac(6')-Iy	-	-	-	-	-	GyrA-S83Y	0	0	0	0	0	NotPerformed
SRR1960094	No Travel Information	No Travel Information	2014	1	4.3.1.2	0	0	-	aac(6')-Iy	-	-	-	-	-	GyrA-S83F	0	1	0	0	1	NotPerformed
SRR1966060	No Travel Information	No Travel Information	2014	1	4.3.1.1	0	0	TEM-1	aph(6)-Id,aac(6')-Iy	strA;strB	dfrA-7	sul-1;sul-2	catA-1	-	GyrA-S83F	1	1	1	0	2	NotPerformed
SRR1967512	No Travel Information	No Travel Information	2014	1	4.3.1	0	0	-	aac(6')-Iy	-	-	-	-	-	GyrA-S83F	0	0	0	0	0	NotPerformed
SRR1963433	No Travel Information	No Travel Information	2014	1	4.3.1.1	0	0	TEM-1	aph(6)-Id,aac(6')-Iy	strA;strB	dfrA-14	sul-2	-	-	-	0	1	0	0	1	NotPerformed
SRR1968453	No Travel Information	No Travel Information	2015	1	4.3.1.2	0	0	-	aac(6')-Iy	-	-	-	-	-	GyrA-S83Y	0	0	0	0	0	NotPerformed
SRR1969837	No Travel Information	No Travel Information	2015	1	3.2.2	0	0	-	aac(6')-Iy	-	-	-	-	-	GyrA-S83F	0	0	0	0	0	NotPerformed
SRR1967073	No Travel Information	No Travel Information	2015	1	4.3.1.2	0	0	-	aac(6')-Iy	-	-	-	-	-	GyrA-S83Y	0	0	0	0	0	NotPerformed
SRR1968671	No Travel Information	No Travel Information	2015	1	3.2.2	0	0	-	aac(6')-Iy	-	-	-	-	-	GyrA-S83F	0	0	0	0	0	NotPerformed
SRR1967067	No Travel Information	No Travel Information	2015	1	3.2.2	0	0	-	aac(6')-Iy	-	-	-	-	-	GyrA-S83F	0	0	0	0	0	NotPerformed
SRR1966991	No Travel Information	No Travel Information	2015	1	4.3.1.2	0	0	-	aac(6')-Iy	-	-	-	-	-	GyrA-S83Y	0	0	0	0	0	NotPerformed
SRR1968914	No Travel Information	No Travel Information	2015	1	3.3	0	0	-	aac(6')-Iy	-	-	-	-	-	GyrA-S83F	0	0	0	0	0	NotPerformed
SRR5986541	No Travel Information	No Travel Information	2015	2	3.3	0	0	-	aac(6')-Iy	-	-	-	-	-	GyrA-S83F	0	0	0	0	0	NotPerformed
SRR5989294	No Travel Information	No Travel Information	2015	2	3.3	0	0	-	aac(6')-Iy	-	-	-	-	-	GyrA-S83F	0	0	0	0	0	NotPerformed
SRR5500438	No Travel Information	No Travel Information	2015	2	4.3.1.2	0	0	-	aac(6')-Iy	-	-	-	-	-	GyrA-S83Y	0	1	0	0	1	0.125
SRR3322261	No Travel Information	No Travel Information	2015	2	2.2.2	0	0	-	aac(6')-Iy	-	-	-	-	-	GyrA-S83F	0	0	0	0	0	0.064
SRR5874356	No Travel Information	No Travel Information	2015	2	4.3.1.1	0	0	TEM-1	aph(6)-Id,aac(6')-Iy	strA;strB	dfrA-7	sul-2;sul-1	catA-1	-	-	1	1	0	0	1	NotPerformed
SRR5500435	No Travel Information	No Travel Information	2015	2	4.3.1.1	0	0	TEM-1	aph(6)-Id,aac(6')-Iy	strA;strB	dfrA-7	sul-1;sul-2	catA-1	-	-	1	0	0	0	0	<0.015
SRR5500488	No Travel Information	No Travel Information	2015	2	3	0	0	-	aac(6')-Iy	-	-	-	-	-	-	0	0	0	0	0	<0.015
SRR5500526	No Travel Information	No Travel Information	2015	2	2.2	0	0	-	aac(6')-Iy	-	-	-	-	-	-	0	0	0	0	0	<0.015
SRR3322415	No Travel Information	No Travel Information	2015	2	4.3.1	0	0	-	aac(6')-Iy	-	-	-	-	-	-	0	0	0	0	0	<0.015
SRR5500430	No Travel Information	No Travel Information	2015	2	4.3.1.1	0	0	TEM-1	aph(6)-Id,aac(6')-Iy	strA;strB	dfrA-7	sul-2;sul-1	catA-1	-	GyrA-S83F	1	1	1	0	2	0.125
SRR5193520	No Travel Information	No Travel Information	2015	2	4.3.1.2	0	0	-	aac(6')-Iy	-	-	-	-	-	GyrA-S83F	0	1	0	0	1	0.125
SRR5986333	No Travel Information	No Travel Information	2016	2	4.3.1	0	0	-	aac(6')-Iy	-	-	-	-	-	GyrA-S83Y	0	0	0	0	0	0.064
SRR7165465	No Travel Information	No Travel Information	2016	3	4.3.1	0	0	-	aac(6')-Iy	-	-	-	-	-	GyrA-S83Y	0	0	0	0	0	NotPerformed
SRR7165364	No Travel Information	No Travel Information	2016	3	4.3.1.1	0	0	-	aac(6')-Iy	-	-	-	-	-	-	0	1	0	0	2	NotPerformed
SRR5633154	No Travel Information	No Travel Information	2017	3	4.3.1.1	0	0	TEM-1	aph(6)-Id,aac(6')-Iy	strA;strB	dfrA-7	sul-2;sul-1	catA-1	-	GyrA-S83F	1	1	1	0	2	NotPerformed
SRR5974916	No Travel Reported	No Travel Reported	2016	3	4.3.1.2	0	5	-	aac(6')-Iy	-	dfrA-15	sul-1	-	tet(A)-1	GyrA-S83F; GyrA-D87N; ParC-S80I	0	1	0	0	1	NotPerformed
SRR7165034	No Travel Reported	No Travel Reported	2017	3	4.3.1.2	0	0	-	aac(6')-Iy	-	-	-	-	-	GyrA-S83F; GyrA-D87N; ParC-S80I	0	1	0	0	1	NotPerformed
SRR3048567	No Travel Reported	No Travel Reported	2014	1	4.3.1.2	0	0	-	aac(6')-Iy	-	-	-	-	-	GyrA-S83F	0	1	0	0	1	NotPerformed
SRR3049719	No Travel Reported	No Travel Reported	2014	1	4.3.1.2	0	0	-	aac(6')-Iy	-	-	-	-	-	GyrA-S83Y	0	0	0	0	0	NotPerformed
SRR1965489	No Travel Reported	No Travel Reported	2014	1	3	0	0	-	aac(6')-Iy	-	-	-	-	-	-	0	0	0	0	0	NotPerformed
SRR1957938	No Travel Reported	No Travel Reported	2014	1	4.3.1	0	0	-	aac(6')-Iy	-	-	-	-	-	GyrA-S83F	0	0	0	0	0	NotPerformed
SRR3048855	No Travel Reported	No Travel Reported	2014	1	4.3.1.1	0	0	TEM-1	aph(6)-Id,aac(6')-Iy	strA;strB	dfrA-7	sul-2;sul-1	catA-1	-	GyrA-S83F	1	0	1	0	1	NotPerformed
SRR1963504	No Travel Reported	No Travel Reported	2014	1	0.0.3	0	0	-	aac(6')-Iy	-	-	-	-	-	-	0	0	0	0	0	NotPerformed
SRR1967491	No Travel Reported	No Travel Reported	2015	1	3	0	0	-	aac(6')-Iy	-	-	-	-	-	-	0	0	0	0	0	NotPerformed
SRR1965819	No Travel Reported	No Travel Reported	2015	1	3.2.2	0	0	-	aac(6')-Iy	-	-	-	-	-	GyrA-S83F	0	0	0	0	0	NotPerformed
SRR1968655	No Travel Reported	No Travel Reported	2015	1	4.3.1.1	0	0	-	aac(6')-Iy	-	-	-	-	-	-	0	1	0	0	1	NotPerformed
SRR1970258	No Travel Reported	No Travel Reported	2015	1	3.3	0	0	-	aac(6')-Iy	-	-	-	-	-	GyrA-S83F	0	0	0	0	0	NotPerformed
SRR7166119	No Travel Reported	No Travel Reported	2015	2	4.1	0	0	-	aac(6')-Iy	-	-	-	-	-	-	0	0	0	0	0	NotPerformed
SRR5990292	No Travel Reported	No Travel Reported	2015	2	2	0	0	-	aac(6')-Iy	-	-	-	-	-	-	0	0	0	0	0	NotPerformed
SRR5500442	No Travel Reported	No Travel Reported	2015	2	3	0	0	-	aac(6')-Iy	-	-	-	-	-	-	0	0	0	0	0	<0.015
SRR5500424	No Travel Reported	No Travel Reported	2015	2	2.2	0	0	-	aac(6')-Iy	-	-	-	-	-	GyrA-S83F	0	0	0	0	0	0.125
SRR5500425	No Travel Reported	No Travel Reported	2015	2	3	0	0	-	aac(6')-Iy	-	-	-	-	-	-	0	0	0	0	0	<0.015
SRR5500470	No Travel Reported	No Travel Reported	2015	2	3.2.2	0	0	-	aac(6')-Iy	-	-	-	-	-	-	0	0	0	0	0	<0.015
SRR5500429	No Travel Reported	No Travel Reported	2015	2	3.2.2	0	0	-	aac(6')-Iy	-	-	-	-	-	-	0	0	0	0	0	<0.015
SRR5500434	No Travel Reported	No Travel Reported	2015	2	3.3	0	0	-	aac(6')-Iy	-	-	-	-	-	-	0	0	0	0	0	<0.015
SRR5500491	No Travel Reported	No Travel Reported	2015	2	2.2	0	0	-	aac(6')-Iy	-	-	-	-	-	-	0	0	0	0	0	<0.015
SRR5500445	No Travel Reported	No Travel Reported	2015	2	3.1.1	2	0	TEM-1	aac(6')-Iy	-	dfrA-15	sul-1	catA-1	tet(A)	GyrA-S83Y	1	0	0	0	1	0.064
SRR5500452	No Travel Reported	No Travel Reported	2015	2	2.3.2	0	0	-	aac(6')-Iy	-	-	-	-	-	-	0	0	0	0	0	<0.015
SRR5990033	No Travel Reported	No Travel Reported	2016	2	4.3.1.2	0	0	-	aac(6')-Iy	-	-	-	-	-	GyrA-S83F	0	0	0	0	0	0.125
SRR5989320	No Travel Reported	No Travel Reported	2016	2	0.0.1	0	0	-	aac(6')-Iy	-	-	-	-	-	-	0	0	0	0	0	<0.015
SRR7165612	No Travel Reported	No Travel Reported	2016	3	4.3.1.2	0	0	-	aac(6')-Iy	-	-	-	-	-	GyrA-S83Y	0	0	0	0	0	0.25
SRR7166113	No Travel Reported	No Travel Reported	2016	3	2	0	0	-	aac(6')-Iy	-	-	-	-	-	-	0	0	0	0	0	<0.015
SRR7165596	No Travel Reported	No Travel Reported	2016	3	2.2	0	0	-	aac(6')-Iy	-	-	-	-	-	GyrA-S83F	0	0	0	0	0	NotPerformed
SRR7165520	No Travel Reported	No Travel Reported	2016	3	2.2	0	0	-	aac(6')-Iy	-	-	-	-	-	-	0	0	0	0	0	NotPerformed
SRR5193825	No Travel Reported	No Travel Reported	2016	3	2.2	0	0	-	aac(6')-Iy	-	-	-	-	-	GyrA-S83F	0	0	0	0	0	NotPerformed
SRR5983009	No Travel Reported	No Travel Reported	2016	3	4.3.1	0	0	-	aac(6')-Iy	-	-	-	-	-	GyrA-S83F	0	0	0	0	0	NotPerformed
SRR7165614	No Travel Reported	No Travel Reported	2016	3	4.3.1	0	0	-	aac(6')-Iy	-	-	-	-	-	GyrA-S83F	0	0	0	0	0	NotPerformed
SRR5982995	No Travel Reported	No Travel Reported	2016	3	3	0	0	-	aac(6')-Iy	-	-	-	-	-	-	0	0	0	0	0	NotPerformed
SRR5584580	No Travel Reported	No Travel Reported	2017	3	0.0.3	0	0	-	aac(6')-Iy	-	-	-	-	-	-	0	0	0	0	0	NotPerformed
SRR5632114	No Travel Reported	No Travel Reported	2017	3	4.3.1.1	0	0	TEM-1	aph(6)-Id,aac(6')-Iy	strA;strB	dfrA-7	sul-2;sul-1	catA-1	-	GyrA-S83F	1	1	1	0	3	NotPerformed
SRR5974901	No Travel Reported	No Travel Reported	2017	3	4.3.1.1	0	0	TEM-1	aph(6)-Id,aac(6')-Iy	strA;strB	dfrA-7	sul-1;sul-2	catA-1	-	GyrA-S83F	1	1	1	0	4	NotPerformed
SRR5974881	No Travel Reported	No Travel Reported	2017	3	4.3.1.1	0	0	TEM-1	aph(6)-Id,aac(6')-Iy	strA;strB	dfrA-7	sul-1;sul-2	catA-1	-	GyrA-S83F	1	1	1	0	3	NotPerformed
SRR5632262	No Travel Reported	No Travel Reported	2017	3	2	0	0	-	aac(6')-Iy	-	-	-	-	-	-	0	0	0	0	0	NotPerformed
SRR7165504	No Travel Reported	No Travel Reported	2017	3	4.3.1.2	0	0	-	aac(6')-Iy	-	-	-	-	-	GyrA-S83F	0	0	0	0	0	NotPerformed
SRR4063809	Egypt	North Africa	2015	2	0.1	0	0	-	aac(6')-Iy	-	-	-	-	-	GyrA-D87G	0	0	0	0	0	NotPerformed
SRR5500501	USA	North America	2015	2	3.3	0	0	-	aac(6')-Iy	-	-	-	-	-	-	0	0	0	0	0	NotPerformed
SRR7165498	Peru	South Americ	2016	3	2.3.3	0	0	-	aac(6')-Iy	-	-	-	-	-	GyrA-S83F	0	0	0	0	0	NotPerformed
SRR5990020	Afghanistan	South Asia	2016	2	4.3.1.1	0	0	TEM-1	aph(6)-Id,aac(6')-Iy	strA;strB	dfrA-7	sul-2;sul-1	catA-1	-	GyrA-S83F	1	1	0	0	1	0.125
SRR1959511	Bangladesh	South Asia	2014	1	3.3	0	0	-	aac(6')-Iy	-	-	-	-	-	GyrA-D87N	0	0	0	0	0	NotPerformed
SRR5500468	Bangladesh	South Asia	2015	2	3.3	0	0	-	aac(6')-Iy	-	-	-	-	-	GyrA-D87N	0	0	0	0	0	0.125
SRR5500508	Bangladesh	South Asia	2015	2	3.3	0	0	-	aac(6')-Iy	-	-	-	-	-	GyrA-D87N	0	0	0	0	0	0.125
SRR5500433	Bangladesh	South Asia	2015	2	4.3.1.1	0	0	TEM-1	aph(6)-Id,aac(6')-Iy	strA;strB	dfrA-7	sul-1;sul-2	catA-1	-	GyrA-S83F;ParC-E84K	1	0	1	0	1	0.25
SRR5500447	Bangladesh	South Asia	2015	2	4.3.1.1	0	0	TEM-1	aph(6)-Id,aac(6')-Iy	strA;strB	dfrA-7	sul-1;sul-2	catA-1	-	GyrA-S83F;ParC-E84K	1	1	1	0	2	0.25
SRR7165455	Bangladesh	South Asia	2014	1	4.3.1.1	0	0	-	aac(6')-Iy	-	dfrA-7	sul-1	catA-1	-	GyrA-S83F	0	1	1	0	2	NotPerformed
SRR3048859	Bangladesh	South Asia	2014	1	4.3.1	0	0	-	aac(6')-Iy	-	-	-	-	-	GyrA-S83Y	0	0	0	0	0	NotPerformed
SRR1967501	Bangladesh	South Asia	2014	1	3.3	0	0	-	aac(6')-Iy	-	-	-	-	-	GyrA-S83F	0	0	0	0	0	NotPerformed
SRR1969532	Bangladesh	South Asia	2014	1	3.2.2	0	0	-	aac(6')-Iy	-	-	-	-	-	GyrA-S83F	0	0	0	0	0	NotPerformed
SRR1957793	Bangladesh	South Asia	2014	1	4.3.1.1	0	0	-	aac(6')-Iy	-	-	-	-	-	GyrA-S83F	0	1	1	0	2	NotPerformed
SRR1957813	Bangladesh	South Asia	2014	1	4.3.1.1	0	0	-	aac(6')-Iy	-	-	-	-	-	GyrA-S83F	0	1	1	0	2	NotPerformed
SRR5584958	Bangladesh	South Asia	2014	1	4.3.1.1	0	0	-	aac(6')-Iy	-	-	-	-	-	GyrA-S83F	0	1	1	0	2	NotPerformed
SRR1967531	Bangladesh	South Asia	2014	1	4.3.1.1	0	0	TEM-1	aph(6)-Id,aac(6')-Iy	strA;strB	dfrA-7	sul-1;sul-2	catA-1	-	GyrA-S83F	1	0	1	0	1	NotPerformed
SRR1968179	Bangladesh	South Asia	2015	1	3.2.2	0	0	-	aac(6')-Iy	-	-	-	-	-	GyrA-S83F	0	0	0	0	0	NotPerformed
SRR1965050	Bangladesh	South Asia	2015	1	4.3.1.1	0	0	TEM-1	aph(6)-Id,aac(6')-Iy	strA;strB	dfrA-7	sul-2;sul-1	catA-1	-	GyrA-S83F	1	1	1	0	2	NotPerformed
SRR1965037	Bangladesh	South Asia	2015	1	2.3.3	0	0	-	aac(6')-Iy	-	-	-	-	-	GyrA-S83F	0	0	0	0	0	NotPerformed
SRR5500467	Bangladesh	South Asia	2015	2	2.3.3	0	0	-	aac(6')-Iy	-	-	-	-	-	GyrA-S83F	0	0	0	0	0	NotPerformed
SRR5500431	Bangladesh	South Asia	2015	2	4.3.1.1	0	0	TEM-1	aph(6)-Id,aac(6')-Iy	strA;strB	dfrA-7	sul-2;sul-1	catA-1	-	GyrA-S83F	1	1	1	0	2	NotPerformed
SRR5500466	Bangladesh	South Asia	2015	2	4.3.1.1	0	0	-	aac(6')-Iy	-	-	-	-	-	GyrA-S83F	0	1	1	0	2	0.125
SRR5500453	Bangladesh	South Asia	2015	2	4.3.1.1	0	0	-	aac(6')-Iy	-	-	-	-	-	GyrA-S83F	0	1	1	0	2	0.125
SRR5500462	Bangladesh	South Asia	2015	2	3.2.2	0	0	-	aac(6')-Iy	-	-	-	-	-	GyrA-S83F	0	0	0	0	0	0.064
SRR5500464	Bangladesh	South Asia	2015	2	3.2.2	0	0	-	aac(6')-Iy	-	-	-	-	-	GyrA-S83F	0	0	0	0	0	0.064
SRR5500472	Bangladesh	South Asia	2015	2	2.3.3	0	0	-	aac(6')-Iy	-	-	-	-	-	-	0	0	0	0	0	0.064
SRR5500509	Bangladesh	South Asia	2015	2	4.3.1.1	0	0	TEM-1	aph(6)-Id,aac(6')-Iy	strA;strB	dfrA-7	sul-1;sul-2	catA-1	-	GyrA-S83F	1	1	1	0	2	0.125
SRR5500500	Bangladesh	South Asia	2015	2	3.2.2	0	0	-	aac(6')-Iy	-	-	-	-	-	GyrA-S83F	0	0	0	0	0	0.064
SRR5989302	Bangladesh	South Asia	2016	2	3.2.2	0	0	-	aac(6')-Iy	-	-	-	-	-	GyrA-S83F	0	0	0	0	0	0.064
SRR7165507	Bangladesh	South Asia	2016	3	4.3.1.1	0	0	-	aac(6')-Iy	-	-	-	-	-	GyrA-S83F	0	1	1	0	2	NotPerformed
SRR5887645	Bangladesh	South Asia	2016	3	3.3	0	0	-	aac(6')-Iy	-	-	-	-	-	GyrA-S83F	0	0	0	0	0	NotPerformed
SRR5957763	Bangladesh	South Asia	2016	3	4.3.1.1	0	0	-	aac(6')-Iy	-	dfrA-7	sul-1	catA-1	-	GyrA-S83F	0	1	1	0	2	NotPerformed
SRR7165583	Bangladesh	South Asia	2016	3	3.2.2	0	0	-	aac(6')-Iy	-	-	-	-	-	GyrA-S83F	0	0	0	0	0	NotPerformed
SRR5974898	Bangladesh	South Asia	2016	3	3.2	0	0	-	aac(6')-Iy	-	-	-	-	-	-	0	0	0	0	0	NotPerformed
SRR5632269	Bangladesh	South Asia	2017	3	4.3.1.1	0	0	TEM-1	aph(6)-Id,aac(6')-Iy	strA;strB	dfrA-7	sul-2;sul-1	catA-1	-	GyrA-S83F	1	1	1	0	2	NotPerformed
SRR5974908	Bangladesh	South Asia	2017	3	4.3.1.1	0	0	TEM-1	aph(6)-Id,aac(6')-Iy	strA;strB	dfrA-7	sul-2;sul-1	catA-1	-	GyrA-S83F	1	1	1	0	2	NotPerformed
SRR7165378	India	South Asia	2016	3	4.3.1.2	0	0	-	aac(6')-Iy	-	-	-	-	-	GyrA-S83Y; ParC-Y74X; ParC-P98X	0	0	0	0	0	NotPerformed
SRR1967738	India	South Asia	2014	1	4.3.1.2	0	0	-	aac(6')-Iy	-	-	-	-	-	GyrA-S83F; GyrA-D87N; ParC-S80I	0	1	0	0	1	NotPerformed
SRR1967948	India	South Asia	2014	1	4.3.1.2	0	0	-	aac(6')-Iy	-	-	-	-	-	GyrA-S83F; GyrA-D87N; ParC-S80I	0	1	0	0	1	NotPerformed
SRR1967503	India	South Asia	2014	1	4.3.1.2	0	0	-	aac(6')-Iy	-	-	-	-	-	GyrA-S83F; GyrA-D87N; ParC-S80I	0	1	0	0	1	NotPerformed
SRR1958283	India	South Asia	2014	1	4.3.1.2	0	0	-	aac(6')-Iy	-	-	-	-	-	GyrA-S83F; GyrA-D87N; ParC-S80I	0	1	0	0	1	NotPerformed
SRR5631929	India	South Asia	2014	1	4.3.1.2	0	0	-	aac(6')-Iy	-	-	-	-	-	GyrA-S83F; GyrA-D87N; ParC-S80I	0	1	0	0	1	NotPerformed
SRR3048758	India	South Asia	2014	1	4.3.1.2	0	0	-	aac(6')-Iy	-	-	-	-	-	GyrA-S83F; GyrA-D87N; ParC-S80I	0	1	0	0	1	NotPerformed
SRR3049355	India	South Asia	2014	1	4.3.1.2	0	0	-	aac(6')-Iy	-	-	-	-	-	GyrA-S83F; GyrA-D87N; ParC-S80I	0	1	0	0	1	NotPerformed
SRR1957928	India	South Asia	2014	1	4.3.1.2	0	0	-	aac(6')-Iy	-	-	-	-	-	GyrA-S83F; GyrA-D87N; ParC-S80I	0	0	0	0	0	NotPerformed
SRR1957959	India	South Asia	2014	1	4.3.1.2	0	0	-	aac(6')-Iy	-	-	-	-	-	GyrA-S83F; GyrA-D87N; ParC-S80I	0	1	0	0	1	NotPerformed
SRR1960123	India	South Asia	2014	1	4.3.1.2	0	0	-	aac(6')-Iy	-	-	-	-	-	GyrA-S83F; GyrA-D87N; ParC-S80I	0	1	0	0	1	NotPerformed
SRR1967428	India	South Asia	2014	1	4.3.1.2	0	0	-	aac(6')-Iy	-	-	-	-	-	GyrA-S83F; GyrA-D87N; ParC-S80I	0	1	0	0	1	NotPerformed
SRR1969642	India	South Asia	2015	1	4.3.1.2	0	0	-	aac(6')-Iy	-	-	-	-	-	GyrA-S83F; GyrA-D87N; ParC-S80I	0	1	0	0	1	NotPerformed
SRR5500493	India	South Asia	2015	2	4.3.1.2	0	0	-	aac(6')-Iy	-	-	-	-	-	GyrA-S83F; GyrA-D87N; ParC-S80I	0	1	0	0	1	>1
SRR5500502	India	South Asia	2015	2	4.3.1.2	0	0	-	aac(6')-Iy	-	-	-	-	-	GyrA-S83F; GyrA-D87N; ParC-S80I	0	1	0	0	1	>1
SRR5500503	India	South Asia	2015	2	4.3.1.2	0	0	-	aac(6')-Iy	-	-	-	-	-	GyrA-S83F; GyrA-D87N; ParC-S80I	0	1	0	0	1	>1
SRR5500477	India	South Asia	2015	2	4.3.1.2	0	0	-	aac(6')-Iy	-	-	-	-	-	GyrA-S83F; GyrA-D87N; ParC-S80I	0	1	0	0	1	>1
SRR3286713	India	South Asia	2015	2	4.3.1.2	0	0	-	aac(6')-Iy	-	-	-	-	-	GyrA-S83F; GyrA-D87N; ParC-S80I	0	1	0	0	1	>1
SRR5500523	India	South Asia	2015	2	4.3.1.2	0	0	-	aac(6')-Iy	-	-	-	-	-	GyrA-S83F; GyrA-D87N; ParC-S80I	0	1	0	0	1	>1
SRR5500444	India	South Asia	2015	2	4.3.1.2	0	0	-	aac(6')-Iy	-	-	-	-	-	GyrA-S83F; GyrA-D87N; ParC-S80I	0	1	0	0	1	>1
SRR7090698	India	South Asia	2015	2	4.3.1.2	0	5	-	aac(6')-Iy	-	dfrA-15	sul-1	-	tet(A)-1	GyrA-S83F; GyrA-D87G; ParC-S80I	0	0	0	0	0	NotPerformed
SRR5194302	India	South Asia	2015	2	4.3.1.2	0	0	-	aac(6')-Iy	-	-	-	-	-	GyrA-S83F; GyrA-D87N; ParC-S80I	0	1	0	0	1	>1
SRR5500514	India	South Asia	2015	2	4.3.1.2	0	0	-	aac(6')-Iy	-	-	-	-	-	GyrA-S83F; GyrA-D87N; ParC-S80I	0	1	0	0	1	>1
SRR5500524	India	South Asia	2015	2	4.3.1.2	0	0	-	aac(6')-Iy	-	-	-	-	-	GyrA-S83F; GyrA-D87N; ParC-S80I	0	0	0	0	0	>1
SRR5986536	India	South Asia	2016	2	4.3.1.2	0	0	-	aac(6')-Iy	-	-	-	-	-	GyrA-S83F; GyrA-D87N; ParC-S80I	0	1	0	0	1	>1
SRR7159875	India	South Asia	2016	3	4.3.1.2	0	0	-	aac(6')-Iy	-	-	-	-	-	GyrA-S83F; ParC-S80I	0	1	0	0	1	0.25
SRR7165453	India	South Asia	2016	3	4.3.1.2	0	0	-	aac(6')-Iy	-	-	-	-	-	GyrA-S83F; GyrA-D87N; ParC-S80I	0	1	0	0	1	>1
SRR5974913	India	South Asia	2016	3	4.3.1.2	0	0	-	aac(6')-Iy	-	-	-	-	-	GyrA-S83F; ParC-S80I	0	1	0	0	1	NotPerformed
SRR5874462	India	South Asia	2016	3	4.3.1.2	0	0	-	aac(6')-Iy	-	-	-	-	-	GyrA-S83F; ParC-S80I	0	1	0	0	1	NotPerformed
SRR7165403	India	South Asia	2016	3	4.3.1.2	0	0	-	aac(6')-Iy	-	-	-	-	-	GyrA-S83F; ParC-S80I	0	1	0	0	1	NotPerformed
SRR7165023	India	South Asia	2016	3	4.3.1.2	0	0	-	aac(6')-Iy	-	-	-	-	-	GyrA-S83F; GyrA-D87N; ParC-S80I	0	1	0	0	1	NotPerformed
SRR7166109	India	South Asia	2016	3	4.3.1.2	0	0	-	aac(6')-Iy	-	-	-	-	-	GyrA-S83F; GyrA-D87N; ParC-S80I	0	1	0	0	1	NotPerformed
SRR5974906	India	South Asia	2016	3	4.3.1.2	0	0	-	aac(6')-Iy	-	-	-	-	-	GyrA-S83F; GyrA-D87N; ParC-S80I	0	1	0	0	1	NotPerformed
SRR7165734	India	South Asia	2016	3	4.3.1.2	0	0	-	aac(6')-Iy	-	-	-	-	-	GyrA-S83F; GyrA-D87N; ParC-S80I	0	1	0	0	1	NotPerformed
SRR7165606	India	South Asia	2016	3	4.3.1.2	0	0	-	aac(6')-Iy	-	-	-	-	-	GyrA-S83F; GyrA-D87N; ParC-S80I	0	1	0	0	1	NotPerformed
SRR7165417	India	South Asia	2016	3	4.3.1.2	0	5	-	aac(6')-Iy	-	dfrA-15	sul-1	-	tet(A)-1	GyrA-S83F; GyrA-D87N; ParC-S80I	0	1	0	0	1	NotPerformed
SRR7165480	India	South Asia	2016	3	4.3.1.2	0	0	-	aac(6')-Iy	-	-	-	-	-	GyrA-S83F; GyrA-D87N; ParC-S80I	0	1	0	0	1	NotPerformed
SRR5949950	India	South Asia	2016	3	4.3.1.2	0	0	-	aac(6')-Iy	-	-	-	-	-	GyrA-S83F; GyrA-D87N; ParC-S80I	0	1	0	0	1	NotPerformed
SRR5194046	India	South Asia	2016	3	4.3.1.2	0	0	-	aac(6')-Iy	-	-	-	-	-	GyrA-S83F; GyrA-D87N; ParC-S80I	0	1	0	0	1	NotPerformed
SRR7165595	India	South Asia	2016	3	4.3.1.2	0	0	-	aac(6')-Iy	-	-	-	-	-	GyrA-S83F; GyrA-D87N; ParC-S80I	0	1	0	0	1	NotPerformed
SRR5632076	India	South Asia	2016	3	4.3.1.2	0	0	-	aac(6')-Iy	-	-	-	-	-	GyrA-S83F; GyrA-D87N; ParC-S80I	0	1	0	0	1	NotPerformed
SRR7165469	India	South Asia	2017	3	4.3.1.2	0	0	-	aac(6')-Iy	-	-	-	-	-	GyrA-S83F; GyrA-D87N; ParC-S80I	0	1	0	0	1	NotPerformed
SRR7165352	India	South Asia	2017	3	4.3.1.2	0	0	-	aac(6')-Iy	-	-	-	-	-	GyrA-S83F; GyrA-D87N; ParC-S80I	0	1	0	0	1	NotPerformed
SRR7165624	India	South Asia	2017	3	4.3.1.2	0	0	-	aac(6')-Iy	-	-	-	-	-	GyrA-S83F; GyrA-D87N; ParC-S80I	0	1	0	0	1	NotPerformed
SRR5983001	India	South Asia	2017	3	4.3.1.2	0	0	-	aac(6')-Iy	-	-	-	-	-	GyrA-S83F; GyrA-D87N; ParC-S80I	0	1	0	0	1	NotPerformed
SRR5585175	India	South Asia	2017	3	4.3.1.2	0	0	-	aac(6')-Iy	-	-	-	-	-	GyrA-S83F; GyrA-D87N; ParC-S80I	0	1	0	0	1	NotPerformed
SRR5584561	India	South Asia	2017	3	4.3.1.2	0	0	-	aac(6')-Iy	-	-	-	-	-	GyrA-S83F; GyrA-D87N; ParC-S80I	0	1	0	0	1	NotPerformed
SRR1966221	India	South Asia	2014	1	2.1.7	0	0	-	aac(6')-Iy	-	-	-	-	-	GyrA-D87Y	0	0	0	0	0	NotPerformed
SRR5982990	India	South Asia	2016	3	4.3.1.1	0	0	-	aac(6')-Iy	-	-	-	-	-	GyrA-D87N	0	1	0	0	1	NotPerformed
SRR7165499	India	South Asia	2016	3	2.1.7	0	0	-	aac(6')-Iy	-	-	-	-	-	GyrA-D87N	0	0	0	0	0	NotPerformed
SRR1966321	India	South Asia	2014	1	4.3.1.2	0	0	-	aac(6')-Iy	-	-	-	-	-	GyrA-S83F;ParC-G78D	0	1	0	0	1	NotPerformed
SRR1969920	India	South Asia	2014	1	4.3.1.2	0	0	-	aac(6')-Iy	-	-	-	-	-	GyrA-S83F;ParC-E84G	0	1	0	0	1	NotPerformed
SRR5989306	India	South Asia	2016	2	4.3.1.2	0	0	-	aac(6')-Iy	-	-	-	-	-	GyrA-S83F;ParC-E84G	0	1	0	0	1	0.25
SRR1967181	India	South Asia	2014	1	4.3.1.1	0	0	-	aac(6')-Iy	-	-	-	-	-	GyrA-S83Y;ParC-D79G	0	1	0	0	1	NotPerformed
SRR1958222	India	South Asia	2014	1	4.3.1.1	0	0	-	aac(6')-Iy	-	-	-	-	-	GyrA-S83Y;ParC-D79G	0	1	0	0	1	NotPerformed
SRR5500525	India	South Asia	2015	2	4.3.1.2	0	0	-	aac(6')-Iy	-	-	-	-	-	GyrA-S83Y;ParC-D79G	0	0	0	0	0	0.25
SRR5986489	India	South Asia	2016	2	4.3.1.2	0	0	-	aac(6')-Iy	-	-	-	-	-	GyrA-S83Y;ParC-D79G	0	0	0	0	0	0.25
SRR5974904	India	South Asia	2016	2	4.3.1.2	0	0	-	aac(6')-Iy	-	-	-	-	-	GyrA-S83Y;ParC-D79G	0	0	0	0	0	0.25
SRR1965566	India	South Asia	2014	1	2.5	0	0	-	aac(6')-Iy	-	-	-	-	-	-	0	0	0	0	0	NotPerformed
SRR1967393	India	South Asia	2014	1	4.3.1.2	0	0	-	aac(6')-Iy	-	-	-	-	-	GyrA-S83F	0	0	0	0	0	NotPerformed
SRR1967856	India	South Asia	2014	1	2.2	0	0	-	aac(6')-Iy	-	-	-	-	-	GyrA-S83F	0	0	0	0	0	NotPerformed
SRR1967638	India	South Asia	2014	1	4.3.1.2	0	0	-	aac(6')-Iy	-	-	-	-	-	GyrA-S83F;ParC-G78D	0	1	0	0	1	NotPerformed
SRR1967790	India	South Asia	2014	1	2.5	0	0	-	aac(6')-Iy	-	-	-	-	-	-	0	0	0	0	0	NotPerformed
SRR7166110	India	South Asia	2014	1	4.3.1.2	0	0	-	aac(6')-Iy	-	-	-	-	-	GyrA-S83F	0	0	0	0	0	NotPerformed
SRR1967538	India	South Asia	2014	1	4.3.1	0	0	-	aac(6')-Iy	-	-	-	-	-	GyrA-S83Y	0	0	0	0	0	NotPerformed
SRR1966683	India	South Asia	2014	1	4.3.1.2	0	0	-	aac(6')-Iy	-	-	-	-	-	GyrA-S83F	0	1	0	0	1	NotPerformed
SRR1965172	India	South Asia	2014	1	4.3.1.2	0	0	-	aac(6')-Iy	-	-	-	-	-	GyrA-S83F	0	1	0	0	1	NotPerformed
SRR3048978	India	South Asia	2014	1	4.3.1.2	0	0	-	aac(6')-Iy	-	-	-	-	-	GyrA-S83F	0	0	0	0	0	NotPerformed
SRR3049590	India	South Asia	2014	1	4.3.1.2	0	0	-	aac(6')-Iy	-	-	-	-	-	GyrA-S83Y	0	0	0	0	0	NotPerformed
SRR1966086	India	South Asia	2014	1	4.3.1.2	0	0	-	aac(6')-Iy	-	-	-	-	-	GyrA-S83Y	0	0	0	0	0	NotPerformed
SRR1967717	India	South Asia	2014	1	3.3	0	0	-	aac(6')-Iy	-	-	-	-	-	GyrA-S83F	0	0	0	0	0	NotPerformed
SRR3048761	India	South Asia	2014	1	4.3.1.2	0	0	-	aac(6')-Iy	-	-	-	-	-	GyrA-S83Y	0	0	0	0	0	NotPerformed
SRR3049411	India	South Asia	2014	1	4.3.1.2	0	0	-	aac(6')-Iy	-	-	-	-	-	GyrA-S83Y	0	0	0	0	0	NotPerformed
SRR5500422	India	South Asia	2014	1	4.3.1	0	0	-	aac(6')-Iy	-	-	-	-	-	GyrA-S83Y	0	0	0	0	0	NotPerformed
SRR7165522	India	South Asia	2014	1	4.3.1.2	0	0	-	aac(6')-Iy	-	-	-	-	-	GyrA-S83F	0	0	0	0	0	NotPerformed
SRR1968021	India	South Asia	2014	1	4.3.1	0	0	-	aac(6')-Iy	-	-	-	-	-	GyrA-S83Y	0	0	0	0	0	NotPerformed
SRR1965082	India	South Asia	2014	1	4.3.1.2	0	0	-	aac(6')-Iy	-	-	-	-	-	GyrA-S83F	0	0	0	0	0	NotPerformed
SRR1957807	India	South Asia	2014	1	3.3	0	0	-	aac(6')-Iy	-	-	-	-	-	GyrA-S83F	0	0	0	0	0	NotPerformed
SRR1968194	India	South Asia	2014	1	4.3.1.2	0	0	-	aac(6')-Iy	-	-	-	-	-	GyrA-S83Y	0	0	0	0	0	NotPerformed
SRR1959426	India	South Asia	2014	1	2.5	0	0	-	aac(6')-Iy	-	-	-	-	-	GyrA-S83F	0	0	0	0	0	NotPerformed
SRR3049936	India	South Asia	2014	1	4.3.1.2	0	0	-	aac(6')-Iy	-	-	-	-	-	GyrA-S83Y	0	0	0	0	0	NotPerformed
SRR3048989	India	South Asia	2014	1	2.2.2	0	0	-	aac(6')-Iy	-	-	-	-	-	GyrA-S83Y	0	0	0	0	0	NotPerformed
SRR1957916	India	South Asia	2014	1	4.1	0	0	-	aac(6')-Iy	-	-	-	-	-	GyrA-S83F	0	0	0	0	0	NotPerformed
SRR3048943	India	South Asia	2014	1	4.3.1.1	0	0	-	aac(6')-Iy	-	-	-	-	-	GyrA-S83Y	0	1	0	0	1	NotPerformed
SRR1967615	India	South Asia	2014	1	4.3.1.2	0	0	-	aac(6')-Iy	-	-	-	-	-	-	0	1	0	0	1	NotPerformed
SRR1965865	India	South Asia	2014	1	4.3.1.2	0	0	-	aac(6')-Iy	-	-	-	-	-	GyrA-S83F	0	1	0	0	1	NotPerformed
SRR1966267	India	South Asia	2014	1	4.3.1.2	0	0	-	aac(6')-Iy	-	-	-	-	-	GyrA-S83Y	0	0	0	0	0	NotPerformed
SRR1963107	India	South Asia	2014	1	4.3.1.2	0	0	-	aac(6')-Iy	-	-	-	-	-	GyrA-S83Y	0	0	0	0	0	NotPerformed
SRR1963448	India	South Asia	2015	1	3.0.1	0	0	-	aac(6')-Iy	-	-	-	-	-	GyrA-S83F	0	0	0	0	0	NotPerformed
SRR1963459	India	South Asia	2015	1	4.3.1.1	0	0	TEM-1	aph(6)-Id,aac(6')-Iy	strA;strB	dfrA-7	sul-1;sul-2	catA-1	-	GyrA-S83Y	1	1	0	0	1	NotPerformed
SRR3049676	India	South Asia	2015	1	4.3.1.2	0	0	-	aac(6')-Iy	-	-	-	-	-	GyrA-S83F	0	0	0	0	0	NotPerformed
SRR1970274	India	South Asia	2015	1	3	0	0	-	aac(6')-Iy	-	-	-	-	-	GyrA-S83F	0	0	0	0	0	NotPerformed
SRR1969153	India	South Asia	2015	1	4.3.1.2	0	0	-	aac(6')-Iy	-	-	-	-	-	GyrA-S83F	0	0	0	0	0	NotPerformed
SRR1967675	India	South Asia	2015	1	4.3.1.1	0	0	TEM-1	aph(6)-Id,aac(6')-Iy	strA;strB	dfrA-7	sul-2;sul-1	catA-1	-	GyrA-S83F	1	1	1	0	2	NotPerformed
SRR1968893	India	South Asia	2015	1	4.3.1.2	0	0	-	aac(6')-Iy	-	-	-	-	-	GyrA-S83F	0	1	0	0	1	NotPerformed
SRR1966696	India	South Asia	2015	1	4.3.1.2	0	0	-	aac(6')-Iaa	-	-	-	-	-	GyrA-S83F	0	1	0	0	1	NotPerformed
SRR1966317	India	South Asia	2015	1	4.3.1.2	0	0	-	aac(6')-Iy	-	-	-	-	-	GyrA-S83Y	0	0	0	0	0	NotPerformed
SRR1965979	India	South Asia	2015	1	2.2.1	0	0	-	aac(6')-Iy	-	-	-	-	-	GyrA-S83F	0	0	0	0	0	NotPerformed
SRR1966475	India	South Asia	2015	1	4.3.1.2	0	0	-	aac(6')-Iy	-	-	-	-	-	GyrA-S83F	0	0	0	0	1	NotPerformed
SRR3049855	India	South Asia	2015	1	4.3.1.1	0	0	-	aac(6')-Iy	-	-	-	-	-	GyrA-S83F	0	1	0	0	1	NotPerformed
SRR5500513	India	South Asia	2015	2	3.3	0	0	-	aac(6')-Iy	-	-	-	-	-	GyrA-S83F	0	0	0	0	0	0.25
SRR5500518	India	South Asia	2015	2	4.3.1.1	0	0	TEM-1	aph(6)-Id,aac(6')-Iy	strA;strB	dfrA-7	sul-2;sul-1	catA-1	-	GyrA-S83Y	1	1	0	0	1	0.25
SRR3286567	India	South Asia	2015	2	4.3.1.2	0	0	-	aac(6')-Iy	-	-	-	-	-	GyrA-S83F	0	1	0	0	1	0.125
SRR5500428	India	South Asia	2015	2	3.3	0	0	-	aac(6')-Iy	-	-	-	-	-	GyrA-S83F	0	0	0	0	0	NotPerformed
SRR3322095	India	South Asia	2015	2	3.2.2	0	0	-	aac(6')-Iy	-	-	-	-	-	-	0	0	0	0	0	<0.015
SRR5500499	India	South Asia	2015	2	4.3.1	0	0	-	aac(6')-Iy	-	-	-	-	-	GyrA-S83Y	0	0	0	0	0	0.25
SRR5500437	India	South Asia	2015	2	4.3.1	0	0	-	aac(6')-Iy	-	-	-	-	-	GyrA-S83Y	0	0	0	0	0	0.125
SRR5990039	India	South Asia	2015	2	4.3.1.2	0	0	-	aac(6')-Iy	-	-	-	-	-	GyrA-S83F	0	1	0	0	1	NotPerformed
SRR5500463	India	South Asia	2015	2	4.3.1.2	0	0	-	aac(6')-Iy	-	-	-	-	-	GyrA-S83Y	0	0	0	0	0	0.125
SRR5500459	India	South Asia	2015	2	4.3.1.2	0	0	-	aac(6')-Iy	-	-	-	-	-	GyrA-S83Y	0	0	0	0	0	0.25
SRR5990343	India	South Asia	2015	2	4.3.1	0	0	-	aac(6')-Iy	-	-	-	-	-	GyrA-S83Y	0	0	0	0	0	NotPerformed
SRR5500483	India	South Asia	2015	2	4.3.1.2	0	0	-	aac(6')-Iy	-	-	-	-	-	GyrA-S83F	0	1	0	0	1	0.125
SRR5990003	India	South Asia	2015	2	4.3.1.2	0	0	-	aac(6')-Iy	-	-	-	-	-	GyrA-S83F	0	1	0	0	1	NotPerformed
SRR5500490	India	South Asia	2015	2	4.3.1	0	0	-	aac(6')-Iy	-	-	-	-	-	GyrA-S83Y	0	0	0	0	0	0.125
SRR5500521	India	South Asia	2015	2	4.3.1.2	0	0	-	aac(6')-Iy	-	-	-	-	-	GyrA-S83F	0	0	0	0	0	0.125
SRR5500436	India	South Asia	2015	2	4.3.1.2	0	0	-	aac(6')-Iy	-	-	-	-	-	GyrA-S83Y	0	0	0	0	0	0.125
SRR5500484	India	South Asia	2015	2	4.3.1.1	0	0	-	aac(6')-Iy	-	-	-	-	-	GyrA-S83Y	0	1	0	0	1	0.125
SRR5990036	India	South Asia	2015	2	4.3.1.1	0	0	-	aac(6')-Iy	-	-	-	-	-	GyrA-S83F	0	1	0	0	1	NotPerformed
SRR5500461	India	South Asia	2015	2	4.3.1	0	0	-	aac(6')-Iy	-	-	-	-	-	GyrA-S83F	0	0	0	0	0	0.25
SRR5500511	India	South Asia	2015	2	4.3.1	0	0	-	aac(6')-Iy	-	-	-	-	-	GyrA-S83F	0	0	0	0	0	0.25
SRR5500440	India	South Asia	2015	2	4.3.1	0	0	TEM-1	aph(6)-Id,aac(6')-Iy	strA;strB	dfrA-7	sul-1;sul-2	catA-1	-	GyrA-S83Y	1	0	0	1	2	0.064
SRR5989319	India	South Asia	2015	2	4.3.1.1	0	0	TEM-1	aph(6)-Id,aac(6')-Iy	strA;strB	dfrA-7	sul-2;sul-1	catA-1	-	GyrA-S83Y	1	1	0	0	1	NotPerformed
SRR5500492	India	South Asia	2015	2	4.3.1	0	0	-	aac(6')-Iy	-	-	-	-	-	GyrA-S83Y	0	0	0	0	0	0.125
SRR5990004	India	South Asia	2015	2	4.3.1	0	0	-	aac(6')-Iy	-	-	-	-	-	GyrA-S83F	0	0	0	0	0	NotPerformed
SRR5500504	India	South Asia	2015	2	4.3.1.2	0	0	-	aac(6')-Iy	-	-	-	-	-	GyrA-S83Y	0	0	0	0	0	0.125
SRR5500427	India	South Asia	2015	2	3.3	0	0	-	aac(6')-Iy	-	-	-	-	-	GyrA-S83F	0	0	0	0	0	0.125
SRR5193366	India	South Asia	2015	2	4.3.1.2	0	0	-	aac(6')-Iy	-	-	-	-	-	GyrA-S83Y	0	0	0	0	0	0.25
SRR5500515	India	South Asia	2015	2	4.3.1.2	0	0	-	aac(6')-Iy	-	-	-	-	-	GyrA-S83Y	0	0	0	0	0	0.125
SRR5500482	India	South Asia	2015	2	4.3.1.2	0	0	-	aac(6')-Iy	-	-	-	-	-	GyrA-S83Y	0	0	0	0	0	0.125
SRR5500475	India	South Asia	2015	2	4.3.1.2	0	0	-	aac(6')-Iy	-	-	-	-	-	GyrA-S83Y	0	0	0	0	0	0.125
SRR5500448	India	South Asia	2015	2	4.3.1.2	0	0	-	aac(6')-Iy	-	-	-	-	-	GyrA-S83F	0	0	0	0	0	0.125
SRR5500481	India	South Asia	2015	2	2.2.2	0	0	-	aac(6')-Iy	-	-	-	-	-	GyrA-S83Y	0	0	0	0	0	0.064
SRR7165031	India	South Asia	2015	2	4.3.1.2	0	0	-	aac(6')-Iy	-	-	-	-	-	GyrA-S83F	0	0	0	0	0	0.125
SRR5500496	India	South Asia	2015	2	4.3.1.2	0	0	-	aac(6')-Iy	-	-	-	-	-	GyrA-S83Y	0	0	0	0	0	0.125
SRR5215477	India	South Asia	2015	2	4.3.1.2	0	0	-	aac(6')-Iy	-	-	-	-	-	GyrA-S83F	0	1	0	0	1	0.125
SRR5500446	India	South Asia	2015	2	4.3.1	0	0	-	aac(6')-Iy	-	-	-	-	-	GyrA-S83Y	0	0	0	0	0	0.125
SRR5990038	India	South Asia	2016	2	4.3.1.2	0	0	-	aac(6')-Iy	-	-	-	-	-	GyrA-S83F	0	0	0	0	0	0.125
SRR5989249	India	South Asia	2016	2	4.3.1.2	0	0	-	aac(6')-Iy	-	-	-	-	-	-	0	0	0	0	0	0.064
SRR5989300	India	South Asia	2016	2	4.3.1.2	0	0	-	aac(6')-Iy	-	-	-	-	-	GyrA-S83Y	0	0	0	0	0	0.125
SRR5986355	India	South Asia	2016	2	4.3.1.2	0	0	-	aac(6')-Iy	-	-	-	-	-	GyrA-S83F	0	0	0	0	0	0.125
SRR5949971	India	South Asia	2016	2	3.3	0	0	-	aac(6')-Iy	-	-	-	-	-	GyrA-S83F	0	0	0	0	0	0.25
SRR5990342	India	South Asia	2016	2	4.3.1.2	0	0	-	aac(6')-Iy	-	-	-	-	-	GyrA-S83Y	0	0	0	0	0	0.125
SRR5990341	India	South Asia	2016	2	2.5	0	0	-	aac(6')-Iy	-	-	-	-	-	GyrA-S83F	0	0	0	0	0	0.125
SRR5989253	India	South Asia	2016	2	4.3.1.1	0	0	-	aac(6')-Iy	-	-	-	-	-	GyrA-S83Y	0	1	0	0	1	0.064
SRR5986542	India	South Asia	2016	2	3.3	0	0	-	aac(6')-Iy	-	-	-	-	-	GyrA-S83F	0	0	0	0	0	NotPerformed
SRR5990007	India	South Asia	2016	3	4.3.1.2	0	0	-	aac(6')-Iy	-	-	-	-	-	GyrA-S83F	0	1	0	0	1	0.125
SRR5887794	India	South Asia	2016	3	3.3	0	0	-	aac(6')-Iy	-	-	-	-	-	GyrA-S83F	0	0	0	0	0	0.25
SRR5990010	India	South Asia	2016	3	3.3	0	0	-	aac(6')-Iy	-	-	-	-	-	GyrA-S83F	0	0	0	0	0	0.25
SRR7165738	India	South Asia	2016	3	3.3	0	0	-	aac(6')-Iy	-	-	-	-	-	GyrA-S83F	0	0	0	0	0	0.064
SRR5986543	India	South Asia	2016	3	3.3.1	0	0	-	aac(6')-Iy	-	-	-	-	-	GyrA-S83F	0	0	0	0	0	0.125
SRR5974912	India	South Asia	2016	3	4.3.1	0	0	-	aac(6')-Iy	-	-	-	-	-	GyrA-S83Y	0	0	0	0	0	0.25
SRR7165351	India	South Asia	2016	3	4.3.1	0	0	-	aac(6')-Iy	-	-	-	-	-	GyrA-S83Y	0	0	0	0	0	0.125
SRR7165367	India	South Asia	2016	3	3.3	0	0	-	aac(6')-Iy	-	-	-	-	-	GyrA-S83F	0	0	0	0	0	0.25
SRR7165922	India	South Asia	2016	3	3.3	0	0	-	aac(6')-Iy	-	-	-	-	-	GyrA-S83F	0	0	0	0	0	0.125
SRR7165454	India	South Asia	2016	3	4.3.1.2	0	0	-	aac(6')-Iy	-	-	-	-	-	GyrA-S83F	0	1	0	0	1	0.125
SRR7165427	India	South Asia	2016	3	4.3.1.2	0	0	-	aac(6')-Iy	-	-	-	-	-	GyrA-S83F	0	0	0	0	0	NotPerformed
SRR7165439	India	South Asia	2016	3	3.3	0	0	-	aac(6')-Iy	-	-	-	-	-	GyrA-S83F	0	0	0	0	0	NotPerformed
SRR7165579	India	South Asia	2016	3	4.3.1.2	0	0	-	aac(6')-Iy	-	-	-	-	-	GyrA-S83Y	0	0	0	0	0	NotPerformed
SRR5887785	India	South Asia	2016	3	4.3.1.2	0	0	-	aac(6')-Iy	-	-	-	-	-	GyrA-S83F	0	0	0	0	0	NotPerformed
SRR5193310	India	South Asia	2016	3	4.3.1.1	0	0	-	aac(6')-Iy	-	-	-	-	-	GyrA-S83F	0	1	0	0	1	NotPerformed
SRR5982996	India	South Asia	2016	3	3.3	0	0	-	aac(6')-Iy	-	-	-	-	-	GyrA-S83F	0	0	0	0	0	NotPerformed
SRR7165377	India	South Asia	2016	3	4.3.1.2	0	0	-	aac(6')-Iy	-	-	-	-	-	GyrA-S83Y	0	0	0	0	0	NotPerformed
SRR5974903	India	South Asia	2016	3	4.3.1.2	0	0	-	aac(6')-Iy	-	-	-	-	-	GyrA-S83Y	0	0	0	0	0	NotPerformed
SRR5957768	India	South Asia	2016	3	4.3.1.2	0	0	-	aac(6')-Iy	-	-	-	-	-	GyrA-S83Y	0	0	0	0	0	NotPerformed
SRR7165388	India	South Asia	2016	3	4.3.1.2	0	0	-	aac(6')-Iy	-	-	-	-	-	GyrA-S83F	0	0	0	0	0	NotPerformed
SRR7165406	India	South Asia	2016	3	2.2	0	0	-	aac(6')-Iy	-	-	-	-	-	GyrA-S83F	0	0	0	0	0	NotPerformed
SRR5949960	India	South Asia	2016	3	4.3.1.1	0	0	-	aac(6')-Iy	-	-	-	-	-	GyrA-S83Y	0	1	0	0	1	NotPerformed
SRR7165617	India	South Asia	2016	3	4.3.1.1	0	0	-	aac(6')-Iy	-	-	-	-	-	GyrA-S83Y	0	1	0	0	1	NotPerformed
SRR5887786	India	South Asia	2016	3	2.2	0	0	-	aac(6')-Iy	-	-	-	-	-	GyrA-S83F	0	0	0	0	0	NotPerformed
SRR5974915	India	South Asia	2016	3	4.3.1	0	0	-	aac(6')-Iy	-	-	-	-	-	GyrA-S83F	0	0	0	0	0	NotPerformed
SRR7165482	India	South Asia	2016	3	4.3.1.2	0	0	-	aac(6')-Iy	-	-	-	-	-	GyrA-S83Y	0	0	0	0	0	NotPerformed
SRR5949977	India	South Asia	2016	3	3.3	0	0	-	aac(6')-Iy	-	-	-	-	-	GyrA-S83F	0	0	0	0	0	NotPerformed
SRR7165593	India	South Asia	2016	3	3.3	0	0	-	aac(6')-Iy	-	-	-	-	-	GyrA-S83F	0	0	0	0	0	NotPerformed
SRR7165564	India	South Asia	2016	3	4.3.1.1	0	0	TEM-1	aph(6)-Id,aac(6')-Iy	strA;strB	dfrA-7	sul-2;sul-1	catA-1	-	GyrA-S83Y	1	1	0	0	1	NotPerformed
SRR7165788	India	South Asia	2016	3	4.3.1.2	0	0	-	aac(6')-Iy	-	-	-	-	-	GyrA-S83Y	0	0	0	0	0	NotPerformed
SRR7165605	India	South Asia	2016	3	4.3.1.1	0	0	-	aac(6')-Iy	-	-	-	-	-	GyrA-S83Y	0	1	0	0	1	NotPerformed
SRR7166067	India	South Asia	2016	3	3.3	0	0	-	aac(6')-Iy	-	-	-	-	-	GyrA-S83F	0	0	0	0	0	NotPerformed
SRR7165855	India	South Asia	2016	3	3.3	0	0	-	aac(6')-Iy	-	-	-	-	-	GyrA-S83F	0	0	0	0	0	NotPerformed
SRR5633158	India	South Asia	2016	3	4.3.1.2	0	0	-	aac(6')-Iy	-	-	-	-	-	GyrA-S83Y	0	0	0	0	0	NotPerformed
SRR5632914	India	South Asia	2017	3	2.2	0	0	-	aac(6')-Iy	-	-	-	-	-	GyrA-S83F	0	0	0	0	0	NotPerformed
SRR5633086	India	South Asia	2017	3	4.3.1.2	0	0	-	aac(6')-Iy	-	-	-	-	-	GyrA-S83F	0	0	0	0	0	NotPerformed
SRR5633188	India	South Asia	2017	3	4.3.1.2	0	0	-	aac(6')-Iy	-	-	-	-	-	GyrA-S83F	0	1	0	0	1	NotPerformed
SRR5632322	India	South Asia	2017	3	4.3.1	0	0	-	aac(6')-Iy	-	-	-	-	-	GyrA-S83Y	0	0	0	0	0	NotPerformed
SRR5633023	India	South Asia	2017	3	4.3.1	0	0	-	aac(6')-Iy	-	-	-	-	-	GyrA-S83Y	0	0	0	0	0	NotPerformed
SRR7157814	India	South Asia	2017	3	4.3.1	0	0	-	aac(6')-Iy	-	-	-	-	-	GyrA-S83Y	0	0	0	0	0	NotPerformed
SRR5957751	India	South Asia	2017	3	4.3.1	0	0	-	aac(6')-Iy	-	-	-	-	-	GyrA-S83Y	0	0	0	0	0	NotPerformed
SRR5632948	India	South Asia	2017	3	2.5	0	0	-	aac(6')-Iy	-	-	-	-	-	GyrA-S83F	0	0	0	0	0	NotPerformed
SRR7165511	India	South Asia	2017	3	3.0.1	0	0	-	aac(6')-Iy	-	-	-	-	-	GyrA-S83F	0	0	0	0	0	NotPerformed
SRR5633219	India	South Asia	2017	3	2.5	0	0	-	aac(6')-Iy	-	-	-	-	-	GyrA-S83F	0	0	0	0	0	NotPerformed
SRR7165730	India	South Asia	2017	3	2.5	0	0	-	aac(6')-Iy	-	-	-	-	-	GyrA-S83F	0	0	0	0	0	NotPerformed
SRR7165857	India	South Asia	2017	3	4.3.1.2	0	0	-	aac(6')-Iy	-	-	-	-	-	GyrA-S83Y	0	0	0	0	0	NotPerformed
SRR1968436	Nepal	South Asia	2014	1	4.3.1.2	0	0	-	aac(6')-Iy	-	-	-	-	-	GyrA-S83F; GyrA-D87N; ParC-S80I	0	1	0	0	1	NotPerformed
SRR5989307	Nepal	South Asia	2016	2	2	0	0	-	aac(6')-Iy	-	-	-	-	-	GyrA-D87G	0	0	0	0	0	0.064
SRR1965810	Nepal	South Asia	2014	1	2.0.2	0	0	-	aac(6')-Iy	-	-	-	-	-	-	0	0	0	0	0	NotPerformed
SRR1968368	Pakistan	South Asia	2015	1	4.3.1.2	0	0	-	aac(6')-Iy	-	-	-	-	-	GyrA-S83F; GyrA-D87N; ParC-S80I	0	1	0	0	1	NotPerformed
SRR1967564	Pakistan	South Asia	2015	1	4.3.1.2	0	0	-	aac(6')-Iy	-	-	-	-	-	GyrA-S83F; GyrA-D87N; ParC-S80I	0	1	0	0	1	NotPerformed
SRR1969843	Pakistan	South Asia	2015	1	4.3.1.2	0	0	-	aac(6')-Iy	-	-	-	-	-	GyrA-S83F; GyrA-D87N; ParC-S80I	0	1	0	0	1	NotPerformed
SRR7166116	Pakistan	South Asia	2016	3	4.3.1.2	0	0	-	aac(6')-Iy	-	-	-	-	-	GyrA-S83F; GyrA-D87N; ParC-S80I	0	1	0	0	1	NotPerformed
SRR5584965	Pakistan	South Asia	2017	3	4.3.1.2	0	0	-	aac(6')-Iy	-	-	-	-	-	GyrA-S83F; GyrA-D87N; ParC-S80I	0	1	0	0	1	NotPerformed
SRR5585105	Pakistan	South Asia	2017	3	4.3.1.2	0	0	-	aac(6')-Iy	-	-	-	-	-	GyrA-S83F; GyrA-D87N; ParC-S80I	0	1	0	0	1	NotPerformed
SRR1966162	Pakistan	South Asia	2014	1	2.0.1	0	0	-	aac(6')-Iy	-	-	-	-	-	GyrA-D87N	0	0	0	0	0	NotPerformed
SRR5500478	Pakistan	South Asia	2015	2	4.3.1	0	0	-	aac(6')-Iy	-	-	-	-	-	GyrA-D87N	0	0	0	0	0	0.064
SRR7165381	Pakistan	South Asia	2016	3	4.3.1.1	0	0	-	aac(6')-Iy	-	-	-	-	-	GyrA-D87G	0	1	0	0	1	NotPerformed
SRR7165418	Pakistan	South Asia	2016	3	4.3.1.1	0	0	-	aac(6')-Iy	-	-	-	-	-	GyrA-D87G	0	1	0	0	1	NotPerformed
SRR1968280	Pakistan	South Asia	2014	1	4.3.1.1	0	0	TEM-1	aph(6)-Id,aac(6')-Iy	strA;strB	dfrA-7	sul-2;sul-1	catA-1	-	GyrA-S83F	1	0	1	0	1	NotPerformed
SRR1969050	Pakistan	South Asia	2014	1	4.3.1.1	0	0	TEM-1	aph(6)-Id,aac(6')-Iy	strA;strB	dfrA-7	sul-2;sul-1	catA-1	-	GyrA-S83F	1	1	0	0	1	NotPerformed
SRR1965474	Pakistan	South Asia	2014	1	4.3.1.1	0	0	-	aac(6')-Iy	-	-	-	-	-	GyrA-S83F	0	1	1	0	2	NotPerformed
SRR1970034	Pakistan	South Asia	2014	1	4.3.1.1	0	0	-	aac(6')-Iy	-	-	-	-	-	GyrA-S83F	0	1	1	0	2	NotPerformed
SRR1967741	Pakistan	South Asia	2014	1	4.3.1.2	0	0	-	aac(6')-Iy	-	-	-	-	-	GyrA-S83Y	0	0	0	0	0	NotPerformed
SRR1966122	Pakistan	South Asia	2014	1	4.3.1	0	0	-	aac(6')-Iy	-	-	-	-	-	GyrA-S83F	0	0	0	0	0	NotPerformed
SRR1969880	Pakistan	South Asia	2014	1	4.3.1.1	0	0	TEM-1	aph(6)-Id,aac(6')-Iy	strA;strB	dfrA-7	sul-2;sul-1	catA-1	-	GyrA-S83F	1	0	1	0	1	NotPerformed
SRR1965540	Pakistan	South Asia	2014	1	4.3.1	0	0	-	aac(6')-Iy	-	-	-	-	-	GyrA-S83F	0	0	0	0	0	NotPerformed
SRR1967468	Pakistan	South Asia	2014	1	4.3.1.1	0	0	TEM-1	aph(6)-Id,aac(6')-Iy	strA;strB	dfrA-7	sul-2;sul-1	catA-1	-	GyrA-S83F	1	1	1	0	2	NotPerformed
SRR3049814	Pakistan	South Asia	2014	1	4.3.1.1	0	0	TEM-1	aph(6)-Id,aac(6')-Iy	strA;strB	dfrA-7	sul-2;sul-1	catA-1	-	GyrA-S83F	1	1	1	0	2	NotPerformed
SRR3049124	Pakistan	South Asia	2014	1	4.3.1	0	0	-	aac(6')-Iy	-	-	-	-	-	GyrA-S83F	0	0	0	0	0	NotPerformed
SRR3049581	Pakistan	South Asia	2014	1	4.3.1.1	0	0	TEM-1	aph(6)-Id,aac(6')-Iy	strA;strB	dfrA-7	sul-2;sul-1	catA-1	-	GyrA-S83F	1	1	1	0	2	NotPerformed
SRR1970167	Pakistan	South Asia	2014	1	4.3.1.1	0	0	TEM-1	aph(6)-Id,aac(6')-Iy	strA;strB	dfrA-7	sul-2;sul-1	catA-1	-	GyrA-S83F	1	0	1	0	2	NotPerformed
SRR1966037	Pakistan	South Asia	2014	1	4.3.1.1	0	0	TEM-1	aph(6)-Id,aac(6')-Iy	strA;strB	dfrA-7	sul-1;sul-2	catA-1	-	GyrA-S83F	1	1	0	0	1	NotPerformed
SRR1966282	Pakistan	South Asia	2014	1	2.2	0	0	-	aac(6')-Iy	-	-	-	-	-	-	0	0	0	0	0	NotPerformed
SRR1963323	Pakistan	South Asia	2014	1	4.3.1.1	0	0	TEM-1	aph(6)-Id,aac(6')-Iy	strA;strB	dfrA-7	sul-1;sul-2	catA-1	-	GyrA-S83F	1	1	1	0	3	NotPerformed
SRR1963114	Pakistan	South Asia	2014	1	4.3.1.1	0	0	TEM-1	aph(6)-Id,aac(6')-Iy	strA;strB	dfrA-7	sul-1;sul-2	catA-1	-	GyrA-S83F	1	0	1	0	1	NotPerformed
SRR1966173	Pakistan	South Asia	2014	1	2.2	0	0	-	aac(6')-Iy	-	-	-	-	-	-	0	0	0	0	0	NotPerformed
SRR1958561	Pakistan	South Asia	2014	1	4.3.1.1	0	0	TEM-1	aph(6)-Id,aac(6')-Iy	strA;strB	dfrA-7	sul-2;sul-1	catA-1	-	GyrA-S83F	1	1	1	0	2	NotPerformed
SRR1967081	Pakistan	South Asia	2014	1	4.3.1.1	0	0	TEM-1	aph(6)-Id,aac(6')-Iy	strA;strB	dfrA-7	sul-1;sul-2	catA-1	-	GyrA-S83F	1	1	1	0	2	NotPerformed
SRR1967515	Pakistan	South Asia	2014	1	4.3.1.1	0	0	TEM-1	aph(6)-Id,aac(6')-Iy	strA;strB	dfrA-7	sul-1;sul-2	catA-1	-	GyrA-S83F	1	1	1	0	2	NotPerformed
SRR3049301	Pakistan	South Asia	2014	1	4.3.1	0	0	-	aac(6')-Iy	-	-	-	-	-	GyrA-S83F	0	0	0	0	0	NotPerformed
SRR3049053	Pakistan	South Asia	2014	1	4.3.1.1	0	0	TEM-1	aph(6)-Id,aac(6')-Iy	strA;strB	dfrA-7	sul-1;sul-2	catA-1	-	GyrA-S83F	1	1	0	0	1	NotPerformed
SRR3049293	Pakistan	South Asia	2014	1	4.3.1	0	0	-	aac(6')-Iy	-	-	-	-	-	GyrA-S83F	0	0	0	0	0	NotPerformed
SRR1966032	Pakistan	South Asia	2014	1	4.3.1.1	0	0	TEM-1	aph(6)-Id,aac(6')-Iy	strA;strB	dfrA-7	sul-2;sul-1	catA-1	-	GyrA-S83F	1	1	1	0	2	NotPerformed
SRR1957999	Pakistan	South Asia	2014	1	4.1	0	0	-	aac(6')-Iy	-	-	-	-	-	GyrA-S83F	0	0	0	0	0	NotPerformed
SRR1966326	Pakistan	South Asia	2014	1	4.3.1.1	0	0	TEM-1	aph(6)-Id,aac(6')-Iy	strA;strB	dfrA-7	sul-1;sul-2	catA-1	-	GyrA-S83F	1	0	1	0	2	NotPerformed
SRR1968064	Pakistan	South Asia	2014	1	4.3.1	0	0	-	aac(6')-Iy	-	-	-	-	-	GyrA-S83F	0	0	0	0	0	NotPerformed
SRR1970159	Pakistan	South Asia	2014	1	4.3.1.1	0	0	TEM-1	aph(6)-Id,aac(6')-Iy	strA;strB	dfrA-7	sul-1;sul-2	catA-1	-	GyrA-S83F	1	1	1	0	2	NotPerformed
SRR1967035	Pakistan	South Asia	2014	1	4.3.1.1	0	0	TEM-1	aph(6)-Id,aac(6')-Iy	strA;strB	dfrA-7	sul-1;sul-2	catA-1	-	GyrA-S83F	1	0	1	0	1	NotPerformed
SRR1962043	Pakistan	South Asia	2014	1	4.3.1.1	0	0	TEM-1	aph(6)-Id,aac(6')-Iy	strA;strB	dfrA-7	sul-1;sul-2	catA-1	-	GyrA-S83F	1	0	1	0	1	NotPerformed
SRR1959252	Pakistan	South Asia	2015	1	4.3.1.1	0	0	TEM-1	aph(6)-Id,aac(6')-Iy	strA;strB	dfrA-7	sul-2;sul-1	catA-1	-	GyrA-S83F	1	0	1	0	1	NotPerformed
SRR1963449	Pakistan	South Asia	2015	1	4.3.1.1	0	0	TEM-1	aph(6)-Id,aac(6')-Iy	strA;strB	dfrA-7	sul-2;sul-1	catA-1	-	GyrA-S83F	1	1	1	0	2	NotPerformed
SRR1959506	Pakistan	South Asia	2015	1	4.3.1	0	0	-	aac(6')-Iy	-	-	-	-	-	GyrA-S83F	0	0	0	0	0	NotPerformed
SRR3048958	Pakistan	South Asia	2015	1	3.3	0	0	-	aac(6')-Iy	-	-	-	-	-	-	0	0	0	0	0	NotPerformed
SRR5500476	Pakistan	South Asia	2015	1	4.3.1.1	0	0	TEM-1	aph(6)-Id,aac(6')-Iy	strA;strB	dfrA-7	sul-2;sul-1	catA-1	-	GyrA-S83F	1	1	1	0	2	NotPerformed
SRR1966555	Pakistan	South Asia	2015	1	4.3.1.1	0	0	TEM-1	aph(6)-Id,aac(6')-Iy	strA;strB	dfrA-7	sul-1;sul-2	catA-1	-	GyrA-S83F	1	1	0	0	1	NotPerformed
SRR1968656	Pakistan	South Asia	2015	1	4.3.1	0	0	-	aac(6')-Iy	-	-	-	-	-	GyrA-S83F	0	0	0	0	0	NotPerformed
SRR1966192	Pakistan	South Asia	2015	1	4.3.1	0	0	-	aac(6')-Iy	-	-	-	-	-	GyrA-S83F	0	0	0	0	0	NotPerformed
SRR1969025	Pakistan	South Asia	2015	1	4.3.1.1	0	0	-	aac(6')-Iy	-	-	-	-	-	GyrA-S83F	0	1	1	0	2	NotPerformed
SRR1969643	Pakistan	South Asia	2015	1	4.3.1.1	0	0	TEM-1	aph(6)-Id,aac(6')-Iy	strA;strB	dfrA-7	sul-1;sul-2	catA-1	-	GyrA-S83F	1	1	1	0	2	NotPerformed
SRR5986537	Pakistan	South Asia	2015	2	4.3.1	0	0	-	aac(6')-Iy	-	-	-	-	-	GyrA-S83F	0	0	0	0	0	NotPerformed
SRR5989322	Pakistan	South Asia	2015	2	4.3.1	0	0	-	aac(6')-Iy	-	-	-	-	-	GyrA-S83F	0	0	0	0	0	NotPerformed
SRR5500469	Pakistan	South Asia	2015	2	4.3.1.1	0	0	TEM-1	aph(6)-Id,aac(6')-Iy	strA;strB	dfrA-7	sul-2;sul-1	catA-1	-	GyrA-S83F	1	1	1	0	3	0.125
SRR5500494	Pakistan	South Asia	2015	2	4.3.1	0	0	-	aac(6')-Iy	-	-	-	-	-	GyrA-S83F	0	0	0	0	0	0.125
SRR3322055	Pakistan	South Asia	2015	2	4.3.1.1	0	0	TEM-1	aph(6)-Id,aac(6')-Iy	strA;strB	dfrA-7	sul-2;sul-1	catA-1	-	GyrA-S83F	1	1	1	0	2	0.125
SRR5500495	Pakistan	South Asia	2015	2	4.3.1.1	0	0	TEM-1	aph(6)-Id,aac(6')-Iy	strA;strB	dfrA-7	sul-2;sul-1	catA-1	-	GyrA-S83F	1	1	1	0	2	NotPerformed
SRR3286960	Pakistan	South Asia	2015	2	4.3.1	0	0	-	aac(6')-Iy	-	-	-	-	-	GyrA-S83F	0	0	0	0	0	0.064
SRR5989290	Pakistan	South Asia	2015	2	2.2.2	0	0	-	aac(6')-Iy	-	-	-	-	-	GyrA-S83F	0	0	0	0	0	0.064
SRR3286917	Pakistan	South Asia	2015	2	4.3.1.1	0	0	-	aac(6')-Iy	-	-	-	-	-	GyrA-S83F	0	1	1	0	2	0.125
SRR5500471	Pakistan	South Asia	2015	2	4.3.1.1	0	0	TEM-1	aph(6)-Id,aac(6')-Iy	strA;strB	dfrA-7	sul-2;sul-1	catA-1	-	GyrA-S83F	1	1	1	0	3	0.125
SRR5986496	Pakistan	South Asia	2015	2	4.3.1	0	0	-	aac(6')-Iy	-	-	-	-	-	GyrA-S83F	0	0	0	0	0	NotPerformed
SRR5500423	Pakistan	South Asia	2015	2	4.3.1	0	0	-	aac(6')-Iy	-	-	-	-	-	GyrA-S83F	0	0	0	0	0	0.125
SRR5500426	Pakistan	South Asia	2015	2	4.3.1	0	0	-	aac(6')-Iy	-	-	-	-	-	GyrA-S83F	0	0	0	0	0	0.125
SRR5500456	Pakistan	South Asia	2015	2	2.2	0	0	-	aac(6')-Iy	-	-	-	-	-	-	0	0	0	0	0	0.064
SRR5990044	Pakistan	South Asia	2015	2	2.2	0	0	-	aac(6')-Iy	-	-	-	-	-	-	0	0	0	0	0	NotPerformed
SRR5500487	Pakistan	South Asia	2015	2	4.3.1.2	0	0	-	aac(6')-Iy	-	-	-	-	-	GyrA-S83F	0	0	0	0	0	0.125
SRR5500505	Pakistan	South Asia	2015	2	2.2	0	0	-	aac(6')-Iy	-	-	-	-	-	-	0	0	0	0	0	0.064
SRR5500498	Pakistan	South Asia	2015	2	4.3.1.1	0	0	TEM-1	aph(6)-Id,aac(6')-Iy	strA;strB	dfrA-7	sul-2;sul-1	catA-1	-	GyrA-S83F	1	1	0	0	1	0.125
SRR5500527	Pakistan	South Asia	2015	2	4.3.1.1	0	0	TEM-1	aph(6)-Id,aac(6')-Iy	strA;strB	dfrA-7	sul-2;sul-1	catA-1	-	GyrA-S83F	1	1	0	0	1	0.25
SRR5500450	Pakistan	South Asia	2015	2	4.3.1.2	0	0	-	aac(6')-Iy	-	-	-	-	-	GyrA-S83F	0	0	0	0	0	0.125
SRR5500439	Pakistan	South Asia	2015	2	4.3.1.1	0	0	TEM-1	aph(6)-Id,aac(6')-Iy	strA;strB	dfrA-7	sul-2;sul-1	catA-1	-	GyrA-S83F	1	0	1	0	1	0.25
SRR5500458	Pakistan	South Asia	2015	2	4.3.1	0	0	-	aac(6')-Iy	-	-	-	-	-	GyrA-S83F	0	0	0	0	0	0.25
SRR5500480	Pakistan	South Asia	2015	2	4.3.1.1	0	0	TEM-1	aph(6)-Id,aac(6')-Iy	strA;strB	dfrA-7	sul-1;sul-2	catA-1	-	GyrA-S83F	1	1	1	0	2	NotPerformed
SRR5500489	Pakistan	South Asia	2015	2	4.3.1.1	0	0	TEM-1	aph(6)-Id,aac(6')-Iy	strA;strB	dfrA-7	sul-1;sul-2	catA-1	-	GyrA-S83F	1	1	1	0	2	0.125
SRR5500473	Pakistan	South Asia	2015	2	4.3.1.1	0	0	TEM-1	aph(6)-Id,aac(6')-Iy	strA;strB	dfrA-7	sul-1;sul-2	catA-1	-	GyrA-S83F	1	1	0	0	1	0.125
SRR5500449	Pakistan	South Asia	2015	2	4.3.1.1	0	0	TEM-1	aph(6)-Id,aac(6')-Iy	strA;strB	dfrA-7	sul-1;sul-2	catA-1	-	GyrA-S83F	1	1	1	0	2	0.125
SRR5500522	Pakistan	South Asia	2015	2	4.3.1.1	0	0	TEM-1	aph(6)-Id,aac(6')-Iy	strA;strB	dfrA-7	sul-2;sul-1	catA-1	-	GyrA-S83F	1	1	1	0	3	0.125
SRR5500516	Pakistan	South Asia	2015	2	4.3.1	0	0	-	aac(6')-Iy	-	-	-	-	-	GyrA-S83F	0	0	0	0	0	0.25
SRR5500432	Pakistan	South Asia	2015	2	2.2	0	0	-	aac(6')-Iy	-	-	-	-	-	-	0	0	0	0	0	0.032
SRR5500474	Pakistan	South Asia	2015	2	4.3.1.1	0	0	TEM-1	aph(6)-Id,aac(6')-Iy	strA;strB	dfrA-7	sul-2;sul-1	catA-1	-	GyrA-S83F;qnrB-19	1	1	0	0	1	0.125
SRR5500519	Pakistan	South Asia	2015	2	4.3.1.1	0	0	TEM-1	aph(6)-Id,aac(6')-Iy	strA;strB	dfrA-7	sul-1;sul-2	catA-1	-	GyrA-S83F	1	1	1	0	3	0.125
SRR5986540	Pakistan	South Asia	2016	2	4.3.1.1	0	0	TEM-1	aph(6)-Id,aac(6')-Iy	strA;strB	dfrA-7	sul-2;sul-1	catA-1	-	GyrA-S83F	1	1	1	0	2	0.125
SRR5986544	Pakistan	South Asia	2016	2	4.3.1.1	0	0	TEM-1	aph(6)-Id,aac(6')-Iy	strA;strB	dfrA-7	sul-2;sul-1	catA-1	-	GyrA-S83F	1	1	1	0	2	0.125
SRR5990029	Pakistan	South Asia	2016	2	4.3.1.1	0	0	TEM-1	aph(6)-Id,aac(6')-Iy	strA;strB	dfrA-7	sul-2;sul-1	catA-1	-	GyrA-S83F	1	1	1	0	2	0.125
SRR5990001	Pakistan	South Asia	2016	2	4.3.1.1	0	0	TEM-1	aph(6)-Id,aac(6')-Iy	strA;strB	dfrA-7	sul-2;sul-1	catA-1	-	GyrA-S83F	1	1	0	0	1	0.125
SRR5989293	Pakistan	South Asia	2016	2	4.3.1	0	0	-	aac(6')-Iy	-	-	-	-	-	GyrA-S83F	0	0	0	0	0	NotPerformed
SRR5986538	Pakistan	South Asia	2016	2	4.3.1	0	0	-	aac(6')-Iy	-	-	-	-	-	GyrA-S83F	0	0	0	0	0	0.25
SRR5989313	Pakistan	South Asia	2016	2	4.3.1	0	0	-	aac(6')-Iy	-	-	-	-	-	GyrA-S83F	0	0	0	0	0	0.125
SRR5986334	Pakistan	South Asia	2016	2	4.3.1.1	0	0	TEM-1	aph(6)-Id,aac(6')-Iy	strA;strB	dfrA-7	sul-2;sul-1	catA-1	-	GyrA-S83F	1	1	1	0	3	0.125
SRR5989289	Pakistan	South Asia	2016	2	4.3.1.1	0	0	TEM-1	aph(6)-Id,aac(6')-Iy	strA;strB	dfrA-7	sul-2;sul-1	catA-1	-	GyrA-S83F	1	1	1	0	2	0.125
SRR4063807	Pakistan	South Asia	2016	2	4.3.1.1	0	0	TEM-1	aph(6)-Id,aac(6')-Iy	strA;strB	dfrA-7	sul-2;sul-1	catA-1	-	GyrA-S83F	1	1	1	0	2	0.125
SRR5887803	Pakistan	South Asia	2016	2	4.3.1.1	0	0	-	aac(6')-Iy	-	-	-	-	-	GyrA-S83F	0	1	1	0	3	0.125
SRR5957760	Pakistan	South Asia	2016	3	4.3.1.1	0	0	TEM-1	aph(6)-Id,aac(6')-Iy	strA;strB	dfrA-7	sul-2;sul-1	catA-1	-	GyrA-S83F	1	1	1	0	2	0.125
SRR7165506	Pakistan	South Asia	2016	3	4.3.1	0	0	-	aac(6')-Iy	-	-	-	-	-	GyrA-S83F	0	0	0	0	0	0.125
SRR7165383	Pakistan	South Asia	2016	3	4.3.1.1	0	0	TEM-1	aph(6)-Id,aac(6')-Iy	strA;strB	dfrA-7	sul-2;sul-1	catA-1	-	GyrA-S83F	1	1	1	0	3	0.125
SRR7165361	Pakistan	South Asia	2016	3	4.3.1.1	0	0	TEM-1	aph(6)-Id,aac(6')-Iy	strA;strB	dfrA-7	sul-2;sul-1	catA-1	-	GyrA-S83F	1	1	1	0	2	0.125
SRR7165737	Pakistan	South Asia	2016	3	4.3.1.1	0	0	TEM-1	aph(6)-Id,aac(6')-Iy	strA;strB	dfrA-7	sul-1;sul-2	catA-1	-	GyrA-S83F	1	1	0	0	1	0.125
SRR7165025	Pakistan	South Asia	2016	3	4.3.1	0	0	-	aac(6')-Iy	-	-	-	-	-	GyrA-S83F	0	0	0	0	0	0.25
SRR7165440	Pakistan	South Asia	2016	3	4.3.1.2	0	0	-	aac(6')-Iy	-	-	-	-	-	GyrA-S83F	0	0	0	0	0	0.125
SRR7165724	Pakistan	South Asia	2016	3	4.3.1.1	0	0	TEM-1	aph(6)-Id,aac(6')-Iy	strA;strB	dfrA-7	sul-2;sul-1	catA-1	-	GyrA-S83F	1	1	1	0	2	0.125
SRR7165786	Pakistan	South Asia	2016	3	4.3.1.1	0	0	TEM-1	aph(6)-Id,aac(6')-Iy	strA;strB	dfrA-7	sul-2;sul-1	catA-1	-	GyrA-S83F	1	1	1	0	2	0.125
SRR7165451	Pakistan	South Asia	2016	3	4.3.1	0	0	-	aac(6')-Iy	-	-	-	-	-	GyrA-S83F	0	0	0	0	0	0.125
SRR7165798	Pakistan	South Asia	2016	3	2	0	0	-	aac(6')-Iy	-	-	-	-	-	-	0	0	0	0	0	NotPerformed
SRR7166064	Pakistan	South Asia	2016	3	4.3.1.1	0	0	TEM-1	aph(6)-Id,aac(6')-Iy	strA;strB	dfrA-7	sul-1;sul-2	catA-1	-	GyrA-S83F	1	1	0	0	1	NotPerformed
SRR7165022	Pakistan	South Asia	2016	3	4.3.1.1	0	0	TEM-1	aph(6)-Id,aac(6')-Iy	strA;strB	dfrA-7	sul-2;sul-1	catA-1	-	GyrA-S83F	1	1	1	0	4	NotPerformed
SRR5874459	Pakistan	South Asia	2016	3	4.3.1	0	0	-	aac(6')-Iy	-	-	-	-	-	GyrA-S83F	0	0	0	0	0	NotPerformed
SRR7165462	Pakistan	South Asia	2016	3	4.3.1.1	0	0	TEM-1	aph(6)-Id,aac(6')-Iy	strA;strB	dfrA-7	sul-2;sul-1	catA-1	-	GyrA-S83F	1	1	1	0	2	NotPerformed
SRR7165603	Pakistan	South Asia	2016	3	4.3.1.1	0	0	TEM-1	aph(6)-Id,aac(6')-Iy	strA;strB	dfrA-7	sul-2;sul-1	catA-1	-	GyrA-S83F	1	1	1	0	4	NotPerformed
SRR7165472	Pakistan	South Asia	2016	3	4.3.1.1	0	0	TEM-1	aph(6)-Id,aac(6')-Iy	strA;strB	dfrA-7	sul-1;sul-2	catA-1	-	GyrA-S83F	1	1	0	0	1	NotPerformed
SRR7165626	Pakistan	South Asia	2016	3	4.3.1	0	0	-	aac(6')-Iy	-	-	-	-	-	GyrA-S83F	0	0	0	0	0	NotPerformed
SRR7165356	Pakistan	South Asia	2016	3	4.3.1	0	0	-	aadA-1b;aac(6')-Iy	-	dfrA-14	-	-	-	GyrA-S83F	0	0	0	0	0	NotPerformed
SRR5949963	Pakistan	South Asia	2016	3	4.3.1	0	0	-	aac(6')-Iy	-	-	-	-	-	GyrA-S83F	0	0	0	0	0	NotPerformed
SRR7165391	Pakistan	South Asia	2016	3	4.3.1	0	0	-	aac(6')-Iy	-	-	-	-	-	GyrA-S83F	0	0	0	0	0	NotPerformed
SRR7165599	Pakistan	South Asia	2016	3	4.3.1.1	0	0	-	aac(6')-Iy	-	-	-	-	-	GyrA-S83F	0	1	1	0	2	NotPerformed
SRR5957749	Pakistan	South Asia	2016	3	4.3.1.1	0	0	TEM-1	aph(6)-Id,aac(6')-Iy	strA;strB	dfrA-7	sul-1;sul-2	catA-1	-	GyrA-S83F	1	1	1	0	2	NotPerformed
SRR5874460	Pakistan	South Asia	2016	3	2.2	0	0	-	aac(6')-Iy	-	-	-	-	-	-	0	0	0	0	0	NotPerformed
SRR7165733	Pakistan	South Asia	2016	3	4.3.1.1	0	0	TEM-1	aph(6)-Id,aac(6')-Iy	strA;strB	dfrA-7	sul-2;sul-1	catA-1	-	GyrA-S83F	1	1	1	0	4	NotPerformed
SRR7165590	Pakistan	South Asia	2016	3	4.3.1.1	0	0	TEM-1	aph(6)-Id,aac(6')-Iy	strA;strB	dfrA-7	sul-2;sul-1	catA-1	-	GyrA-S83F	1	1	1	0	2	NotPerformed
SRR7165396	Pakistan	South Asia	2016	3	4.3.1.1	0	0	TEM-1	aph(6)-Id,aac(6')-Iy	strA;strB	dfrA-7	sul-2;sul-1	catA-1	-	GyrA-S83F	1	1	1	0	2	NotPerformed
SRR7165856	Pakistan	South Asia	2016	3	4.3.1.1	0	0	TEM-1	aph(6)-Id,aac(6')-Iy	strA;strB	dfrA-7	sul-2;sul-1	catA-1	-	GyrA-S83F	1	1	1	0	2	NotPerformed
SRR7165739	Pakistan	South Asia	2016	3	4.3.1.1	0	0	TEM-1	aph(6)-Id,aac(6')-Iy	strA;strB	dfrA-7	sul-1;sul-2	catA-1	-	GyrA-S83F	1	1	0	0	1	NotPerformed
SRR7165602	Pakistan	South Asia	2016	3	4.3.1.1	0	0	TEM-1	aph(6)-Id,aac(6')-Iy	strA;strB	dfrA-7	sul-2;sul-1	catA-1	-	GyrA-S83F	1	1	0	0	1	NotPerformed
SRR5957753	Pakistan	South Asia	2016	3	4.3.1	0	0	-	aac(6')-Iy	-	-	-	-	-	GyrA-S83F	0	0	0	0	0	NotPerformed
SRR7165795	Pakistan	South Asia	2016	3	4.3.1	0	0	-	aac(6')-Iy	-	-	-	-	-	GyrA-S83F	0	0	0	0	0	NotPerformed
SRR7165514	Pakistan	South Asia	2016	3	4.3.1.1	0	0	TEM-1	aph(6)-Id,aac(6')-Iy	strA;strB	dfrA-7	sul-2;sul-1	catA-1	-	GyrA-S83F	1	1	1	0	2	NotPerformed
SRR7165794	Pakistan	South Asia	2016	3	4.3.1.1	0	0	TEM-1	aph(6)-Id,aac(6')-Iy	strA;strB	dfrA-7	sul-1;sul-2	catA-1	-	GyrA-S83F	1	1	0	0	1	NotPerformed
SRR7165513	Pakistan	South Asia	2016	3	4.3.1.1	0	0	TEM-1	aph(6)-Id,aac(6')-Iy	strA;strB	dfrA-7	sul-2;sul-1	catA-1	-	GyrA-S83F	1	1	1	0	3	NotPerformed
SRR5957764	Pakistan	South Asia	2016	3	4.3.1.1	0	0	TEM-1	aph(6)-Id,aac(6')-Iy	strA;strB	dfrA-7	sul-2;sul-1	catA-1	-	GyrA-S83F	1	1	1	0	3	NotPerformed
SRR7165747	Pakistan	South Asia	2016	3	4.3.1	0	0	-	aac(6')-Iy	-	-	-	-	-	GyrA-S83F	0	0	0	0	0	NotPerformed
SRR7165796	Pakistan	South Asia	2016	3	4.3.1.1	0	0	TEM-1	aph(6)-Id,aac(6')-Iy	strA;strB	dfrA-7	sul-2;sul-1	catA-1	-	GyrA-S83F	1	1	1	0	3	NotPerformed
SRR7165461	Pakistan	South Asia	2016	3	4.3.1.1	0	0	TEM-1	aph(6)-Id,aac(6')-Iy	strA;strB	dfrA-7	sul-1;sul-2	catA-1	-	GyrA-S83F	1	1	1	0	4	NotPerformed
SRR7165732	Pakistan	South Asia	2016	3	4.3.1.1	0	0	TEM-1	aph(6)-Id,aac(6')-Iy	strA;strB	dfrA-7	sul-1;sul-2	catA-1	-	GyrA-S83F	1	1	1	0	4	NotPerformed
SRR7165486	Pakistan	South Asia	2016	3	4.3.1.1	0	0	TEM-1	aph(6)-Id,aac(6')-Iy	strA;strB	dfrA-7	sul-1;sul-2	catA-1	-	GyrA-S83F	1	1	1	0	3	NotPerformed
SRR7165020	Pakistan	South Asia	2016	3	4.3.1.1	0	0	TEM-1	aph(6)-Id,aac(6')-Iy	strA;strB	dfrA-7	sul-2;sul-1	catA-1	-	GyrA-S83F	1	1	1	0	2	NotPerformed
SRR7165488	Pakistan	South Asia	2016	3	4.3.1.1	0	0	-	aph(6)-Id,aac(6')-Iy	strA;strB	dfrA-7	sul-2;sul-1	catA-1	-	GyrA-S83F	0	1	1	0	2	NotPerformed
SRR5874463	Pakistan	South Asia	2016	3	4.3.1	0	0	-	aac(6')-Iy	-	-	-	-	-	GyrA-S83F	0	0	0	0	0	NotPerformed
SRR7165625	Pakistan	South Asia	2016	3	4.3.1	0	0	-	aac(6')-Iy	-	-	-	-	-	GyrA-S83F	0	0	0	0	0	NotPerformed
SRR7165792	Pakistan	South Asia	2016	3	4.3.1.1	0	0	-	aac(6')-Iy	-	-	-	catA-1	-	GyrA-S83F	0	1	1	0	3	NotPerformed
SRR7165013	Pakistan	South Asia	2016	3	2	0	0	-	aac(6')-Iy	-	-	-	-	-	-	0	0	0	0	0	NotPerformed
SRR7165452	Pakistan	South Asia	2016	3	4.3.1	0	0	-	aac(6')-Iy	-	-	-	-	-	GyrA-S83F	0	0	0	0	0	NotPerformed
SRR7165466	Pakistan	South Asia	2016	3	4.3.1.1	0	0	TEM-1	aph(6)-Id,aac(6')-Iy	strA;strB	dfrA-7	sul-1;sul-2	catA-1	-	GyrA-S83F	1	1	0	0	1	NotPerformed
SRR5584950	Pakistan	South Asia	2017	3	4.3.1.1	0	0	TEM-1	aph(6)-Id,aac(6')-Iy	strA;strB	dfrA-7	sul-2;sul-1	catA-1	-	GyrA-S83F	1	1	1	0	2	NotPerformed
SRR7165779	Pakistan	South Asia	2017	3	4.3.1.1	0	0	TEM-1	aph(6)-Id,aac(6')-Iy	strA;strB	dfrA-7	sul-2;sul-1	catA-1	-	GyrA-S83F	1	1	1	0	2	NotPerformed
SRR5633344	Pakistan	South Asia	2017	3	4.3.1.1	0	0	TEM-1	aph(6)-Id,aac(6')-Iy	strA;strB	dfrA-7	sul-2;sul-1	catA-1	-	GyrA-S83F	1	1	0	0	1	NotPerformed
SRR7165368	Pakistan	South Asia	2017	3	4.3.1.1	0	0	TEM-1	aph(6)-Id,aac(6')-Iy	strA;strB	dfrA-7	sul-2;sul-1	catA-1	-	GyrA-S83F	1	1	0	0	1	NotPerformed
SRR7140650	Pakistan	South Asia	2017	3	4.3.1	0	0	-	aac(6')-Iy	-	-	-	-	-	GyrA-S83F	0	0	0	0	0	NotPerformed
SRR5632109	Pakistan	South Asia	2017	3	4.3.1	0	0	-	aac(6')-Iy	-	-	-	-	-	GyrA-S83F	0	0	0	0	0	NotPerformed
SRR5949981	Pakistan	South Asia	2017	3	4.3.1.1	0	0	TEM-1	aph(6)-Id,aac(6')-Iy	strA;strB	dfrA-7	sul-2;sul-1	catA-1	-	GyrA-S83F	1	1	0	0	1	NotPerformed
SRR5874461	Pakistan	South Asia	2017	3	4.3.1.1	0	0	TEM-1	aph(6)-Id,aac(6')-Iy	strA;strB	dfrA-7	sul-2;sul-1	catA-1	-	GyrA-S83F	1	1	1	0	2	NotPerformed
SRR7165393	Pakistan	South Asia	2017	3	4.3.1.1	0	0	TEM-1	aph(6)-Id,aac(6')-Iy	strA;strB	dfrA-7	sul-2;sul-1	catA-1	-	GyrA-S83F	1	1	1	0	2	NotPerformed
SRR5583873	Pakistan	South Asia	2017	3	4.3.1.1	0	0	TEM-1	aph(6)-Id,aac(6')-Iy	strA;strB	dfrA-7	sul-2;sul-1	catA-1	-	GyrA-S83F	1	1	1	0	2	NotPerformed
SRR5585319	Pakistan	South Asia	2017	3	4.3.1.1	0	0	TEM-1	aph(6)-Id,aac(6')-Iy	strA;strB	dfrA-7	sul-2;sul-1	catA-1	-	GyrA-S83F	1	1	1	0	2	NotPerformed
SRR5632862	Pakistan	South Asia	2017	3	4.3.1.1	0	0	TEM-1	aph(6)-Id,aac(6')-Iy	strA;strB	dfrA-7	sul-1;sul-2	catA-1	-	GyrA-S83F	1	0	1	0	2	NotPerformed
SRR5585261	Pakistan	South Asia	2017	3	4.3.1.1	0	0	TEM-1	aph(6)-Id,aac(6')-Iy	strA;strB	dfrA-7	sul-2;sul-1	catA-1	-	GyrA-S83F	1	1	1	0	3	NotPerformed
SRR7165413	Pakistan	South Asia	2017	3	4.3.1.1	0	0	TEM-1	aph(6)-Id,aac(6')-Iy	strA;strB	dfrA-7	sul-2;sul-1	catA-1	-	GyrA-S83F	1	0	1	0	2	NotPerformed
SRR3049159	Indonesia	South East Asia	2014	1	0.0.2	0	0	-	aac(6')-Iy	-	-	-	-	-	-	0	0	0	0	0	NotPerformed
SRR1968567	Indonesia	South East Asia	2014	1	2.3.3	0	0	-	aac(6')-Iy	-	-	-	-	-	-	0	0	0	0	0	NotPerformed
SRR5500507	Indonesia	South East Asia	2015	2	3.2.1	0	0	-	aac(6')-Iy	-	-	-	-	-	-	0	0	0	0	0	<0.015
SRR5500497	Malaysia	South East Asia	2015	2	4.3.1	0	0	-	aac(6')-Iy	-	-	-	-	-	GyrA-S83F	0	0	0	0	0	0.125
SRR5500510	Myanmar	South East Asia	2015	2	2.5	0	0	-	aac(6')-Iy	-	-	-	-	-	GyrA-D87N	0	0	0	0	0	0.064
SRR5989305	Myanmar	South East Asia	2016	2	4.3.1.1	0	0	-	aac(6')-Iy	-	-	-	-	-	GyrA-S83F	0	1	0	0	1	0.25
SRR1966736	Philippines	South East Asia	2014	1	3.2.1	0	0	-	aac(6')-Iy	-	-	-	-	-	-	0	0	0	0	0	NotPerformed
SRR1969159	Philippines	South East Asia	2014	1	3.2.1	0	0	-	aac(6')-Iy	-	-	-	-	-	-	0	0	0	0	0	NotPerformed
SRR1957726	Philippines	South East Asia	2014	1	3.2.1	0	0	-	aac(6')-Iy	-	-	-	-	-	-	0	0	0	0	0	NotPerformed
SRR5500506	Philippines	South East Asia	2015	2	3	0	0	-	aac(6')-Iy	-	-	-	-	-	-	0	0	0	0	0	<0.015
SRR1963294	Angola	West Africa	2015	1	4.1.1	0	0	-	aac(6')-Iy	-	-	-	-	-	-	0	0	0	0	0	NotPerformed
SRR1959452	Angola	West Africa	2015	1	4.1.1	0	0	-	aac(6')-Iy	-	-	-	-	-	-	0	0	0	0	0	NotPerformed
SRR4063814	Ghana	West Africa	2015	2	3.1.1	0	0	-	aac(6')-Iy	-	-	-	-	-	-	0	0	0	0	0	<0.015
SRR7165459	Ghana	West Africa	2016	3	3.1.1	2	0	TEM-10	aac(6')-Iy	-	dfrA-15	sul-1	catA-1	tet(A)	-	1	0	0	0	0	NotPerformed
SRR4063806	Nigeria	West Africa	2015	2	3.1.1	2	0	TEM-1	aac(6')-Iy	-	dfrA-15	sul-1	catA-1	tet(A)	GyrA-S83Y	1	0	0	0	1	0.064
SRR4063812	Nigeria	West Africa	2015	2	3.1.1	0	0	-	aac(6')-Iy	-	dfrA-15	sul-1	catA-1	-	-	0	0	0	0	1	<0.015
SRR5500486	Nigeria	West Africa	2015	2	2.3.1	2	0	-	aph(6)-Id,aac(6')-Iy	strA;strB	dfrA-1	sul-2;sul-1	-	tet(A)	-	0	0	0	0	0	<0.015
SRR5986539	Nigeria	West Africa	2015	2	3.1.1	2	0	TEM-1	aac(6')-Iy	-	dfrA-15	sul-1	catA-1	tet(A)	GyrA-S83Y	1	0	0	0	2	NotPerformed
SRR5989324	Nigeria	West Africa	2016	2	2.1	0	0	-	aac(6')-Iy	-	-	-	-	-	-	0	0	0	0	0	<0.015
SRR7165434	Nigeria	West Africa	2016	3	3.1.1	0	0	TEM-1	aph(6)-Id,aac(6')-Iy	strA;strB	dfrA-14	sul-2	-	tet(A)-1	GyrA-S83Y	0	0	0	0	0	NotPerformed
SRR4063810	Sierra Leone	West Africa	2015	2	3.1.1	0	0	-	aac(6')-Iy	-	dfrA-15	sul-1	catA-1	-	-	0	0	0	0	0	<0.015
